# Supplementary material for: A systematic review and meta-analysis of GFAP gene variants in Alexander disease
Source: Sci Rep. 2024 Oct 17;14:24341. doi: 10.1038/s41598-024-75383-4 (PMC11487261; doi:10.1038/s41598-024-75383-4)
Supplement: Supplementary file 2 — Supplementary Material 2 (Tables S1, S2, and S3) [file 41598_2024_75383_MOESM2_ESM.xlsx]

## Sheet: Suppl. Table 1
Supplementary Table S1: papers included in the present systematic review
Authors	Year	doi/PMID/WOS
Seil, F. et al.	1968	https://doi.org/10.1001/archneur.1968.00480050064006
Schwankhaus, J. et al.	1995	https://doi.org/10.1212/wnl.45.12.2266
Brenner, M. et al.	2001	https://doi.org/10.1038/83679
Rodriguez, D. et al.	2001	https://doi.org/10.1086/323799
Shiroma, N. et al.	2001	https://doi.org/10.1007/s100380170024
Aoki, Y. et al.	2001	https://doi.org/10.1016/s0304-3940(01)02139-5
Okamoto, Y. et al.	2002	https://doi.org/10.1016/s0022-510x(01)00687-6
Shiihara, T. et al.	2002	https://doi.org/10.1177/088307380201700316
Gorospe, J. et al.	2002	https://doi.org/10.1212/wnl.58.10.1494
Sawaishi, Y. et al.	2002	https://doi.org/10.1212/wnl.58.10.1541
Meins, M. et al.	2002	https://doi.org/10.1055/s-2002-34495
Namekawa, M. et al.	2002	https://doi.org/10.1002/ana.10375
Li, R. et al.	2002	https://doi.org/10.1016/s0736-5748(02)00019-9
Guthrie, S. et al.	2003	https://doi.org/10.1007/s00247-002-0776-6
Probst, E. et al.	2003	https://doi.org/10.1002/ana.10382
Shiroma, N. et al.	2003	https://doi.org/10.1016/s0387-7604(02)00167-5
Brockmann, K. et al.	2003	https://doi.org/10.1159/000072507
Stumpf, E. et al.	2003	https://doi.org/10.1001/archneur.60.9.1307
Kinoshita, T. et al.	2003	https://doi.org/10.1016/s0304-3940(03)00900-5
Bassuk, A. et al.	2003	https://doi.org/10.1212/01.wnl.0000082440.42354.d0
Suzuki, Y. et al.	2004	https://doi.org/10.1016/S0387-7604(03)00132-3
Thyagarajan, D. et al.	2004	https://doi.org/10.1002/mds.20161
Shiihara, T. et al.	2004	https://doi.org/10.1016/j.jns.2004.07.008
Nobuhara, Y. et al.	2004	https://doi.org/10.1212/01.wnl.0000140695.90497.e2
Kyllerman, M. et al.	2005	https://doi.org/10.1055/s-2005-872876
Salvi, F. et al.	2005	https://doi.org/10.1002/ana.20634
Asahina, N. et al.	2006	https://doi.org/10.1016/j.braindev.2005.05.004
Kawai, M. et al.	2006	https://doi.org/10.1016/j.braindev.2005.03.011
van der Knaap, M. et al.	2006	https://doi.org/10.1212/01.wnl.0000198770.80743.37
Ishigaki, K. et al.	2006	https://doi.org/10.1016/j.braindev.2006.05.001
Cáceres-Marzal, C. et al.	2006	https://doi.org/10.1016/j.pediatrneurol.2006.03.010
Lee, J. et al.	2006	https://doi.org/10.3346/jkms.2006.21.5.954
Dinopoulos, A. et al.	2006	PMID:17110673
Sakakibara, T. et al.	2007	https://doi.org/10.1016/j.braindev.2007.02.002
Sreedharan, J. et al.	2007	https://doi.org/10.1212/01.wnl.0000259543.95222.9d
Romano, S. et al.	2007	https://doi.org/10.1016/S1474-4422(07)70129-1
Salmaggi, A. et al.	2007	https://doi.org/10.1007/s00415-006-0361-2
Hinttala, R. et al.	2007	https://doi.org/10.1007/s00401-007-0292-8
Caroli, F. et al.	2007	https://doi.org/10.1111/j.1399-0004.2007.00869.x
Ohnari, K. et al.	2007	https://doi.org/10.1007/s00415-007-0557-0
Hartmann, H. et al.	2007	https://doi.org/10.1055/s-2007-985902
Howard, K. et al.	2008	https://doi.org/10.1002/mds.21774
Murakami, N. et al.	2008	https://doi.org/10.1016/j.pediatrneurol.2007.08.017
Ye Wu, null et al. et al.	2008	https://doi.org/10.1177/0883073807308691
Hirayama, T. et al.	2008	https://doi.org/10.1111/j.1468-1331.2007.02031.x
Farina, L. et al.	2008	https://doi.org/10.3174/ajnr.A1060
Matej, R. et al.	2008	https://doi.org/10.5414/npp27064
Matarese, C. et al.	2008	https://doi.org/10.1016/j.pediatrneurol.2008.01.004
Delnooz, C. et al.	2008	https://doi.org/10.1002/mds.22053
Vázquez, E. et al.	2008	https://doi.org/10.3174/ajnr.A1215
Mignot, C. et al.	2009	https://doi.org/10.1016/j.braindev.2008.05.005
Kaneko, H. et al.	2009	https://doi.org/10.1002/mds.22556
Niinikoski, H. et al.	2009	https://doi.org/10.1007/s00247-009-1289-3
Dotti, M. et al.	2009	https://doi.org/10.1007/s00415-009-0147-4
van der Voorn, J. et al.	2009	https://doi.org/10.1007/s00234-009-0540-9
Van Poppel, K. et al.	2009	https://doi.org/10.1002/pbc.22232
Balbi, P. et al.	2010	https://doi.org/10.1007/s00415-010-5706-1
Namekawa, M. et al.	2010	https://doi.org/10.1186/1471-2377-10-21
Ishikawa, M. et al.	2010	https://doi.org/10.1002/mds.23042
Ayaki, T. et al.	2010	https://doi.org/10.1136/jnnp.2009.178079
Jefferson, R. et al.	2010	https://doi.org/10.1111/j.1469-8749.2010.03784.x
Prust, M. et al.	2011	https://doi.org/10.1212/WNL.0b013e3182309f72
Yoshida, T. et al.	2011	https://doi.org/10.1007/s00415-011-6056-3
Shiihara, T. et al.	2011	https://doi.org/10.1016/j.braindev.2010.10.007
Tschampa, H. et al.	2011	https://doi.org/10.1007/s00415-010-5846-3
Schmidt, S. et al.	2011	https://doi.org/10.1007/s00415-010-5849-0
Davison, J. et al.	2011	https://doi.org/10.1177/0883073810381279
Barreau, P. et al.	2011	https://doi.org/10.1177/0883073811405381
Suzuki, H. et al.	2012	https://doi.org/10.1007/s00415-011-6201-z
Osorio, M. et al.	2012	https://doi.org/10.1177/0883073811419263
Messing, A. et al.	2012	https://doi.org/10.1001/archneurol.2011.1181
Namekawa, M. et al.	2012	https://doi.org/10.1007/s10072-011-0902-z
Larsen, A. et al.	2012	https://doi.org/10.1007/s00431-012-1681-0
Flint, D. et al.	2012	https://doi.org/10.1002/humu.22094
Rezende, S. et al.	2012	https://doi.org/10.1590/s0004-282x2012000400018
Hida, A. et al.	2012	https://doi.org/10.1007/s00415-012-6540-4
Ramesh, K. et al.	2013	https://doi.org/10.1177/0883073812444313
Torisu, H. et al.	2013	https://doi.org/10.1016/j.braindev.2012.06.009
Zafeiriou, D. et al.	2013	https://doi.org/10.1016/j.jpeds.2012.09.047
Biancheri, R. et al.	2013	https://doi.org/10.1055/s-0032-1329910
Zang, L. et al.	2013	https://doi.org/10.1038/jhg.2012.152
Melchionda, L. et al.	2013	https://doi.org/10.1186/1750-1172-8-66
Schmidt, H. et al.	2013	https://doi.org/10.1016/j.jns.2013.05.006
Wada, Y. et al.	2013	https://doi.org/10.1016/j.jns.2013.05.01
Nishibayashi, F. et al.	2013	https://doi.org/10.1186/1752-1947-7-194
Yoshida, T. et al.	2013	https://doi.org/10.1038/jhg.2013.83
Spritzer, S. et al.	2013	https://doi.org/10.1007/s10286-013-0205-y
da Silva Pereira, C. et al.	2013	https://doi.org/10.1097/RCT.0b013e31829f5a04
Ashrafi, M. et al.	2013	PMID:24427505
Pedroso, J. et al.	2014	https://doi.org/10.1016/j.parkreldis.2013.10.014
Graff-Radford, J. et al.	2014	https://doi.org/10.1016/j.bandl.2014.01.004
Nishri, D. et al.	2014	https://doi.org/10.1016/j.ejpn.2014.03.009
Scola, R. et al.	2014	https://doi.org/10.1590/0004-282x20140164
Lee, K. et al.	2014	https://doi.org/10.1212/WNL.0000000000001032
Goyal, M. et al.	2014	https://doi.org/10.7860/JCDR/2014/10211.5200
Jung, Y. et al.	2014	WOS:000338509200013
Nam, T. et al.	2015	https://doi.org/10.1038/ejhg.2014.68
Iwasaki, Y. et al.	2015	https://doi.org/10.5414/NP300806
Sugiyama, A. et al.	2015	https://doi.org/10.1016/j.jns.2015.05.001
Chang, K. et al.	2015	https://doi.org/10.5414/NP300863
Ahmad, O. et al.	2015	https://doi.org/10.1136/practneurol-2015-001144
Garcia-Reitboeck, P. et al.	2015	https://doi.org/10.1016/j.jns.2015.07.038
Jany, P. et al.	2015	https://doi.org/10.1523/ENEURO.0080-15.2015
Flønes, I. et al.	2015	https://doi.org/10.4045/tidsskr.15.0111
Yoshida, T. et al.	2015	https://doi.org/10.1212/CPJ.0000000000000124
Di Giovanni, M. et al.	2016	https://doi.org/10.1007/s10072-015-2378-8
Bonthius, D. et al.	2016	https://doi.org/10.1177/0883073815624762
Tonduti, D. et al.	2016	https://doi.org/10.1007/s10072-015-2466-9
de Paiva, A. et al.	2016	https://doi.org/10.1007/s00415-016-8065-8
Kondo, T. et al.	2016	https://doi.org/10.1186/s40478-016-0337-0
Boczek, N. et al.	2016	https://doi.org/10.1002/ccr3.655
Wang, X. et al.	2016	https://doi.org/10.1038/srep35936
Liu, Y. et al.	2016	https://doi.org/10.1186/s12883-016-0734-9
Elmali, A. et al.	2016	https://doi.org/10.5152/npa.2015.10193
Ogura, H. et al.	2016	https://doi.org/10.1002/mdc3.12296
Kawai, Y. et al.	2017	https://doi.org/10.4103/neuroindia.NI_630_16
Yasuda, R. et al.	2017	https://doi.org/10.1038/hgv.2017.28
Lee, S. et al.	2017	https://doi.org/10.1186/s12883-017-0938-7
Nam, TS. et al.	2017	https://doi.org/10.3988/jcn.2017.13.4.426
Gass, J. et al.	2017	https://doi.org/10.1097/NRL.0000000000000153
Yoshida, T. et al.	2017	https://doi.org/10.1159/000475661
Brackmann, F. et al.	2018	https://doi.org/10.1016/j.braindev.2017.11.005
Green, L. et al.	2018	https://doi.org/10.1055/s-0037-1608921
Liang, JS. et al.	2018	https://doi.org/10.1016/j.pedneo.2017.12.009
Nam, T. et al.	2018	https://doi.org/10.1212/WNL.0000000000005858
Matsumoto, A. et al.	2018	https://doi.org/10.1016/j.braindev.2018.03.002
Knuutinen, O. et al.	2018	https://doi.org/10.1055/s-0038-1649500
Tan, AP. et al.	2018	https://pubmed.ncbi.nlm.nih.gov/29911736/
Machol, K. et al.	2018	https://doi.org/10.1212/NXG.0000000000000248
Casarejos, M. et al.	2018	https://doi.org/10.1111/ene.13680
Sharawat, I. et al.	2018	https://doi.org/10.1212/WNL.0000000000006280
Pinto E Vairo, F. et al.	2018	https://doi.org/10.1186/s40478-018-0616-z
Karp, N. et al.	2019	https://doi.org/10.1016/j.ejmg.2018.07.020
Tulyeu, J. et al.	2019	https://doi.org/10.1016/j.braindev.2018.08.009
Gowda, V. et al.	2019	https://doi.org/10.1007/s12098-018-02850-y
Zaver, D. et al.	2019	https://doi.org/10.1155/2019/2986538
Cabrera-Galván, J. et al.	2019	https://doi.org/10.14670/HH-18-110
Draghi, L. et al.	2019	https://doi.org/10.1016/j.jns.2019.04.030
Gafoor, V. et al.	2019	https://doi.org/10.4103/0028-3886.271268
Casasnovas, C. et al.	2019	https://doi.org/10.1136/jmedgenet-2018-105959
Yasuda, R. et al.	2019	https://doi.org/10.1038/s41598-019-51390-8
Ciammola, A. et al.	2019	https://doi.org/10.3389/fneur.2019.01124
Paprocka, J. et al.	2019	https://doi.org/10.2478/bjmg-2019-0017
Jurkiewicz, M. et al.	2019	https://doi.org/10.7860/JCDR/2019/37447.12674
Kora, K. et al.	2020	https://doi.org/10.1016/j.braindev.2019.07.010
Park, J. et al.	2020	https://doi.org/10.1186/s12883-020-1616-8
Helman, G. et al.	2020	https://doi.org/10.1002/humu.24008
Tsuji, M. et al.	2020	https://doi.org/10.1055/s-0040-1705172
Gowda, V. et al.	2020	https://doi.org/10.1007/s12098-020-03254-7
Benzoni, C. et al.	2020	https://doi.org/10.1016/j.jocn.2020.03.033
Fu, M. et al.	2020	https://doi.org/10.1002/mds.28099
Vázquez-Justes, D. et al.	2020	https://doi.org/10.1016/j.clineuro.2020.105893
Ogawa, T. et al.	2020	https://doi.org/10.1002/mdc3.12998
Odo, T. et al.	2020	https://doi.org/10.1212/NXG.0000000000000522
Heshmatzad, K. et al.	2021	https://doi.org/10.1016/j.clineuro.2021.106754
Gopal, N. et al.	2021	https://doi.org/10.1212/WNL.0000000000010803
Hamada, S. et al.	2021	https://doi.org/10.1016/j.eplepsyres.2020.106519
Zhang, T. et al.	2021	https://doi.org/10.2147/NDT.S296424
Oshima, Y. et al.	2021	https://doi.org/10.1212/WNL.0000000000012268
Hunt, C. et al.	2021	https://doi.org/10.1007/s10048-021-00642-9
Song, X. et al.	2021	https://doi.org/10.3892/mmr.2021.12211
Yoshida, T. et al.	2021	https://doi.org/10.1111/ene.15017
Cai, T. et al.	2021	https://doi.org/10.1159/000516256
Amano, E. et al.	2021	https://doi.org/10.1212/NXG.0000000000000626
Kirsch, A. et al.	2021	https://doi.org/10.1177/2329048X211048614
Xu, S. et al.	2021	https://doi.org/10.1016/j.clineuro.2021.107023
Mura, E. et al.	2021	https://doi.org/10.1016/j.ymgme.2021.11.009
Grossi, A. et al.	2021	https://doi.org/10.3389/fgene.2021.744068
Itami, K. et al.	2021	https://doi.org/10.1111/ncn3.12520
Heshmatzad, K. et al.	2022	https://doi.org/10.1186/s40001-022-00799-5
Fan, S. et al.	2022	https://doi.org/10.1001/jamaneurol.2021.4707
Takeuchi, H. et al.	2022	https://doi.org/10.1016/j.radcr.2021.11.066
Kang, Y. et al.	2022	https://doi.org/10.1038/s41431-022-01073-2
Mork, E. et al.	2022	https://doi.org/10.1093/jnen/nlac014
Goerttler, T. et al.	2022	https://doi.org/10.1212/NXG.0000000000000681
Zardadi, S. et al.	2022	https://doi.org/10.1186/s12887-022-03468-y
Arshiany, H. et al.	2022	https://doi.org/10.32598/bcn.2021.1551.1
Yuan, Y. et al.	2022	https://doi.org/10.3389/fneur.2022.1002527
Kang, Y. et al.	2023	https://doi.org/10.3389/fneur.2023.1139047
Kim, M. et al.	2023	https://doi.org/10.1007/s00415-022-11390-7
Oliveira, D. et al.	2023	https://doi.org/10.1136/pn-2023-003761
Ziad, F. et al.	2023	https://doi.org/10.1111/nan.12927
Yang, K. et al.	2023	https://doi:10.1017/cjn.2023.274.
Anis, S. et al.	2023	https://doi.org/10.1007/s10048-023-00732-w
Godinho, F. et al.	2023	https://doi.org/10.1016/j.jns.2023.120800
Sanjo, N. et al.	2024	https://doi.org/10.2169/internalmedicine.1726-23

## Sheet: Suppl. Table 2
Supplementary Table 2. Clinical and Genetics Details of the 550 Alexander Disease patients (lines).
Affected Domain	Protein Description	Genomic_ Position	AA changing	cDNA description	REF	ALT	Exon	Proximity to exon-intron boundaries	CADD	Clinvar Classification	Effect on Protein	#rs	Age at onset (years)	AXLDRD Prust's classification	AXLDRD Russo's classification	Inheritance	Genetic test	Origin of DNA	Gender of Patient	Country of Origin	Reference (PMID)
C-term	p.Asp417Ala	17:44908070	D	c.1250A>C	A	C	Exon 8	8 nt before	23	NA	missense	rs267607520	32	not reported	Adult	not reported	not reported	not reported	M	not reported	5684299
C-term	p.Asp417Ala	17:44908070	D	c.1250A>C	A	C	Exon 8	8 nt before	23	NA	missense	rs267607520	43	not reported	Adult	Inherited	not reported	not reported	F	not reported	8848205
C-term	p.Asp417Ala	17:44908070	D	c.1250A>C	A	C	Exon 8	8 nt before	23	NA	missense	rs267607520	25	not reported	Adult	Inherited	not reported	not reported	F	not reported	8848205
C-term	p.Asp417Ala	17:44908070	D	c.1250A>C	A	C	Exon 8	8 nt before	23	NA	missense	rs267607520	47	not reported	Adult	Inherited	not reported	not reported	F	not reported	8848205
1A	p.Arg79His	17:44915251	R	c.236G>A	G	A	Exon 1	-	27.6	Pathogenic	missense	rs59285727	1	not reported	Infantile	De novo	Restriction digestion	autopsy or biopsy-confirmed diagnoses	F	not reported	11138011
1A	p.Arg79His	17:44915251	R	c.236G>A	G	A	Exon 1	-	27.6	Pathogenic	missense	rs59285727	10	not reported	Juvenile	not reported	Sanger	autopsy or biopsy-confirmed diagnoses	F	not reported	11138011
1A	p.Arg79Cys	17:44915251	R	c.235C>T	C	T	Exon 1	-	26.3	Pathogenic	missense	rs59793293	0.9	not reported	Infantile	De novo	Restriction digestion	autopsy or biopsy-confirmed diagnoses	M	not reported	11138011
1A	p.Arg79Cys	17:44915251	R	c.235C>T	C	T	Exon 1	-	26.3	Pathogenic	missense	rs59793293	0.25	not reported	Infantile	not reported	Sanger	autopsy or biopsy-confirmed diagnoses	M	not reported	11138011
C-term	p.Arg416Trp	17:44908074	R	c.1246C>T	C	T	Exon 8	12 nt before	24	Uncertain_significance	missense	rs121909717	0.85	not reported	Infantile	not reported	Sanger	autopsy or biopsy-confirmed diagnoses	M	not reported	11138011
C-term	p.Arg416Trp	17:44908074	R	c.1246C>T	C	T	Exon 8	12 nt before	24	Uncertain_significance	missense	rs121909717	0.25	not reported	Infantile	De novo	Sanger	autopsy or biopsy-confirmed diagnoses	F	not reported	11138011
2B	p.Arg258Pro	17:44913275	R	c.773G>C	G	C	Exon 4	8 nt before	25.7	NA	missense	rs61726468	0.16	not reported	Infantile	De novo	Sanger	autopsy or biopsy-confirmed diagnoses	M	not reported	11138011
2A	p.Arg239His	17:44913332	R	c.716G>A	G	A	Exon 4	-	29.2	NA	missense	rs59565950	0.33	not reported	Infantile	not reported	Sanger	autopsy or biopsy-confirmed diagnoses	F	not reported	11138011
2A	p.Arg239Cys	17:44913333	R	c.715C>T	C	T	Exon 4	-	32	Pathogenic	missense	rs58064122	1	not reported	Infantile	De novo	Sanger	autopsy or biopsy-confirmed diagnoses	M	not reported	11138011
2A	p.Arg239Cys	17:44913333	R	c.715C>T	C	T	Exon 4	-	32	Pathogenic	missense	rs58064122	1.8	not reported	Infantile	not reported	Sanger	autopsy or biopsy-confirmed diagnoses	F	not reported	11138011
2A	p.Arg239Cys	17:44913333	R	c.715C>T	C	T	Exon 4	-	32	Pathogenic	missense	rs58064122	0.9	not reported	Infantile	De novo	Sanger	autopsy or biopsy-confirmed diagnoses	F	not reported	11138011
2A	p.Arg239Cys	17:44913333	R	c.715C>T	C	T	Exon 4	-	32	Pathogenic	missense	rs58064122	0.9	not reported	Infantile	De novo	Sanger	autopsy or biopsy-confirmed diagnoses	F	not reported	11138011
1A	p.Leu76Phe	17:44915260	L	c.226C>T	C	T	Exon 1	-	26.4	NA	missense	rs57120761	0.33	not reported	Infantile	not reported	Sanger	blood	not reported	not reported	11567214
1A	p.Asn77Tyr	17:44915257	N	c.229A>T	A	T	Exon 1	-	27.2	NA	missense	rs58732244	0.33	not reported	Infantile	De novo	Sanger	blood	not reported	not reported	11567214
1A	p.Arg88Ser	17:44915225	R	c.262C>A	C	A	Exon 1	-	29.4	Pathogenic	missense	rs61622935	0.1	not reported	Infantile	not reported	Sanger	blood	not reported	not reported	11567214
1A	p.Arg88Cys	17:44915224	R	c.262C>T	C	T	Exon 1	-	32	NA	missense	rs61622935	0.25	not reported	Infantile	De novo	Sanger	blood	not reported	not reported	11567214
1A	p.Arg88Cys	17:44915224	R	c.262C>T	C	T	Exon 1	-	32	NA	missense	rs61622935	0.01	not reported	Infantile	De novo	Sanger	blood	not reported	not reported	11567214
1A	p.Arg79His	17:44915251	R	c.236G>A	G	A	Exon 1	-	27.6	Pathogenic	missense	rs59285727	0.9	not reported	Infantile	not reported	Sanger	blood	not reported	not reported	11567214
1A	p.Arg79His	17:44915251	R	c.236G>A	G	A	Exon 1	-	27.6	Pathogenic	missense	rs59285727	0.5	not reported	Infantile	De novo	Sanger	blood	not reported	not reported	11567214
1A	p.Arg79His	17:44915251	R	c.236G>A	G	A	Exon 1	-	27.6	Pathogenic	missense	rs59285727	0.5	not reported	Infantile	not reported	Sanger	blood	not reported	not reported	11567214
1A	p.Arg79His	17:44915251	R	c.236G>A	G	A	Exon 1	-	27.6	Pathogenic	missense	rs59285727	0.05	not reported	Infantile	De novo	Sanger	blood	not reported	not reported	11567214
2A	p.Arg239His	17:44913332	R	c.716G>A	G	A	Exon 4	-	29.2	NA	missense	rs59565950	0.25	not reported	Infantile	De novo	Sanger	blood	not reported	not reported	11567214
2A	p.Arg239Cys	17:44913333	R	c.715C>T	C	T	Exon 4	-	32	Pathogenic	missense	rs58064122	0.5	not reported	Infantile	De novo	Sanger	blood	not reported	not reported	11567214
2A	p.Arg239Cys	17:44913333	R	c.715C>T	C	T	Exon 4	-	32	Pathogenic	missense	rs58064122	0.5	not reported	Infantile	De novo	Sanger	blood	not reported	not reported	11567214
2A	p.Arg239Cys	17:44913333	R	c.715C>T	C	T	Exon 4	-	32	Pathogenic	missense	rs58064122	0.75	not reported	Infantile	De novo	Sanger	blood	not reported	not reported	11567214
2A	p.Arg239Cys	17:44913333	R	c.715C>T	C	T	Exon 4	-	32	Pathogenic	missense	rs58064122	1.5	not reported	Infantile	not reported	Sanger	blood	not reported	not reported	11567214
2A	p.Arg239Cys	17:44913333	R	c.715C>T	C	T	Exon 4	-	32	Pathogenic	missense	rs58064122	1	not reported	not reported	De novo	Sanger	blood	F	Asiatic	11587071
2A	p.Ala244Val	17:44913317	A	c.731C>T	C	T	Exon 4	-	25.2	NA	missense	rs61497286	1.9	not reported	Infantile	not reported	Sanger	blood	M	Asiatic	11595337
1A	p.Val87Gly	17:44915226	V	c.260T>G	T	G	Exon 1	-	24.8	NA	missense	rs60449251	53	not reported	Adult	Inherited	Sanger	blood	F	Asiatic	11867077
1A	p.Val87Gly	17:44915226	V	c.260T>G	T	G	Exon 1	-	24.8	NA	missense	rs60449251	27	not reported	Adult	Inherited	Sanger	blood	F	Asiatic	11867077
1A	p.Val87Gly	17:44915226	V	c.260T>G	T	G	Exon 1	-	24.8	NA	missense	rs60449251	20	not reported	Adult	Inherited	Sanger	blood	M	Asiatic	11867077
2A	p.Arg239Cys	17:44913333	R	c.715C>T	C	T	Exon 4	-	32	Pathogenic	missense	rs58064122	2	not reported	Infantile	not reported	not reported	not reported	M	Asiatic	12026242
2A	p.Tyr242Asp	17:44913324	Y	c.724T>G	T	G	Exon 4	-	28.9	NA	missense	rs60551555	1	not reported	Infantile	De novo	Sanger	blood	M	not reported	12034785
1A	p.Met73Arg	17:44915268	M	c.218T>G	T	G	Exon 1	-	26.1	NA	missense	rs61060395	9	not reported	Juvenile	not reported	Sanger	blood	M	not reported	12034785
2B	p.Glu373Lys	17:44911245	E	c.1117G>A	G	A	Exon 6	-	32	NA	missense	rs58075601	0.16	not reported	Infantile	De novo	Sanger	blood	F	not reported	12034785
1A	p.Arg88Cys	17:44915224	R	c.262C>T	C	T	Exon 1	-	32	NA	missense	rs61622935	4	not reported	Juvenile	not reported	Sanger	blood	M	not reported	12034785
1A	p.Arg88Cys	17:44915224	R	c.262C>T	C	T	Exon 1	-	32	NA	missense	rs61622935	7	not reported	Juvenile	not reported	Sanger	blood	M	not reported	12034785
1A	p.Arg79His	17:44915251	R	c.236G>A	G	A	Exon 1	-	27.6	Pathogenic	missense	rs59285727	0.58	not reported	Infantile	not reported	Sanger	blood	M	not reported	12034785
1A	p.Arg79His	17:44915251	R	c.236G>A	G	A	Exon 1	-	27.6	Pathogenic	missense	rs59285727	2	not reported	Infantile	not reported	Sanger	blood	M	not reported	12034785
1A	p.Arg79Gly	17: 44915252	R	c.235C>G	C	G	Exon 1	-	29.2	Pathogenic	missense	rs59793293	0.25	not reported	Infantile	De novo	Sanger	blood	F	not reported	12034785
1A	p.Arg79Cys	17:44915251	R	C.235C>T	C	T	Exon 1	-	26.3	Pathogenic	missense	rs59793293	0.5	not reported	Infantile	not reported	Sanger	blood	M	not reported	12034785
C-term	p.Arg416Trp	17:44908074	R	c.1246C>T	C	T	Exon 8	12 nt before	24	Uncertain_significance	missense	rs121909717	5	not reported	Juvenile	not reported	Sanger	blood	F	not reported	12034785
C-term	p.Arg416Trp	17:44908074	R	c.1246C>T	C	T	Exon 8	12 nt before	24	Uncertain_significance	missense	rs121909717	0.9	not reported	Infantile	not reported	Sanger	blood	M	not reported	12034785
2A	p.Arg239Cys	17:44913333	R	c.715C>T	C	T	Exon 4	-	32	Pathogenic	missense	rs58064122	0.75	not reported	Infantile	not reported	Sanger	blood	M	not reported	12034785
2B	p.Glu362Asp	17:44911276	E	c.1086G>C	G	C	Exon 6	-	28	Pathogenic	missense	rs121909718	13	not reported	Adult	De novo	Sanger	blood	M	Asiatic	12034796
1A	p.Leu97Pro	17:44915196	L	c.290T>C	T	C	Exon 1	-	28.9	NA	missense	rs59568967	0.01	not reported	Infantile	De novo	Sanger	blood	M	European	12368989
1A	p.Arg79His	17:44915251	R	c.236G>A	G	A	Exon 1	-	27.6	Pathogenic	missense	rs59285727	0.5	not reported	Infantile	De novo	Sanger	blood	M	European	12368989
1A	p.Arg79His	17:44915251	R	c.236G>A	G	A	Exon 1	-	27.6	Pathogenic	missense	rs59285727	0.5	not reported	Infantile	De novo	Sanger	blood	M	European	12368989
2A	p.Arg239Pro	17: 44913333	R	c.716G>C	G	C	Exon 4	-	29.6	not_provided	missense	rs59565950	1	not reported	Infantile	De novo	Sanger	blood	F	European	12368989
2A	p.Arg239Cys	17:44913333	R	c.715C>T	C	T	Exon 4	-	32	Pathogenic	missense	rs58064122	0.6	not reported	Infantile	De novo	not reported	not reported	M	not reported	12368989
2B	p.Arg276Leu	17:44911750	R	c.827G>T	G	T	Exon 5	-	32	NA	missense	rs121909719	33	not reported	Adult	not reported	Sanger	blood	M	Asiatic	12447932
2B	p.Arg276Leu	17:44911750	R	c.827G>T	G	T	Exon 5	-	32	NA	missense	rs121909719	48	not reported	Adult	not reported	Sanger	blood	M	Asiatic	12447932
1A	p.Arg88Cys	17:44915224	R	c.262C>T	C	T	Exon 1	-	32	NA	missense	rs61622935	3	not reported	Juvenile	De novo	Sanger	blood	M	not reported	12497239
1A	p.Arg79Cys	17:44915251	R	c.235C>T	C	T	Exon 1	-	26.3	Pathogenic	missense	rs59793293	12	not reported	Juvenile	not reported	Sanger	formalin-fixed, paraffin-embedded brain tissue	F	European	12509855
1A	p.Arg79Leu	17:44915250	R	c.236G>T	G	T	Exon 1	-	24.3	NA	missense	rs59285727	0.66	not reported	Infantile	not reported	Sanger	blood	M	Asiatic	12581808
1A	p.Arg79Cys	17:44915251	R	c.235C>T	C	T	Exon 1	-	26.3	Pathogenic	missense	rs59793293	1	not reported	Infantile	not reported	Sanger	blood	M	Asiatic	12581808
1A	p.Arg79Cys	17:44915251	R	c.235C>T	C	T	Exon 1	-	26.3	Pathogenic	missense	rs59793293	1	not reported	Infantile	not reported	Sanger	blood	M	Asiatic	12581808
2A	p.Arg239Cys	17:44913333	R	c.715C>T	C	T	Exon 4	-	32	Pathogenic	missense	rs58064122	2.9	not reported	Juvenile	not reported	Sanger	blood	F	Asiatic	12581808
L12	p.Glu223Gln	17:44913381	E	c.667G>C	G	C	Exon 4	-	24.4	NA	missense	rs56679084	40	not reported	Adult	Inherited	Sanger	blood	M	not reported	12944715
1A	p.Asp78Glu	17:44915252	D	c.234C>A	C	A	Exon 1	-	26.2	Pathogenic	missense	rs121909720	50.5	not reported	Adult	Inherited	Sanger	blood	M	not reported	12975300
1A	p.Asp78Glu	17:44915252	D	c.234C>A	C	A	Exon 1	-	26.2	Pathogenic	missense	rs121909720	20.5	not reported	Adult	Inherited	Sanger	blood	F	not reported	12975300
1A	p.Asp78Glu	17:44915252	D	c.234C>A	C	A	Exon 1	-	26.2	Pathogenic	missense	rs121909720	35	not reported	Adult	Inherited	Sanger	blood	F	not reported	12975300
1A	p.Asp78Glu	17:44915252	D	c.234C>A	C	A	Exon 1	-	26.2	Pathogenic	missense	rs121909720	33	not reported	Adult	Inherited	Sanger	blood	M	not reported	12975300
1A	p.Asp78Glu	17:44915252	D	c.234C>A	C	A	Exon 1	-	26.2	Pathogenic	missense	rs121909720	20.5	not reported	Adult	Inherited	Sanger	blood	F	not reported	12975300
1A	p.Asp78Glu	17:44915252	D	c.234C>A	C	A	Exon 1	-	26.2	Pathogenic	missense	rs121909720	9.5	not reported	Juvenile	Inherited	Sanger	blood	M	not reported	12975300
C-term	p.Arg416Trp	17:44908074	R	c.1246C>T	C	T	Exon 8	12 nt before	24	Uncertain_significance	missense	rs121909717	24	not reported	Adult	not reported	Sanger	blood	M	Asiatic	14550921
2B	p.Leu352Pro	17:44911307	L	c.1055T>C	T	C	Exon 6	-	33	NA	missense	rs28932769	0.01	not reported	Infantile	not reported	Sanger	not reported	M	Philippine and West Europe	14557587
1A	p.Leu90Pro	17:44915217	L	c.269T>C	T	C	Exon 1	-	28.4	NA	missense	rs59661476	0.4	not reported	Infantile	De novo	Sanger	blood	F	Asiatic	15030911
C-term	p.Arg416Trp	17:44908074	R	c.1246C>T	C	T	Exon 8	12 nt before	24	Uncertain_significance	missense	rs121909717	not reported	not reported	Adult	Inherited	Sanger	not reported	M	European	15390001
C-term	p.Arg416Trp	17:44908074	R	c.1246C>T	C	T	Exon 8	12 nt before	24	Uncertain_significance	missense	rs121909717	37	not reported	Adult	De novo	Sanger	not reported	F	European	15390001
2B	p.Leu331Pro	17:44911370	L	c.992T>C	T	C	Exon 6	-	32	NA	missense	rs59985777	1.3	not reported	Infantile	Inherited	Sanger	blood	M	not reported	15465095
2B	p.Leu331Pro	17:44911370	L	c.992T>C	T	C	Exon 6	-	32	NA	missense	rs59985777	34	not reported	Adult	not reported	Restriction digestion	blood	F	not reported	15465095
2B	p.Leu331Pro	17:44911370	L	c.992T>C	T	C	Exon 6	-	32	NA	missense	rs59985777	7	not reported	Juvenile	Inherited	Restriction digestion	blood	F	not reported	15465095
1A	p.Arg88Cys	17:44915224	R	c.262C>T	C	T	Exon 1	-	32	NA	missense	rs61622935	20	not reported	Juvenile	not reported	Sanger	not reported	F	not reported	15477559
1B	p.Val115Ile	17:44915143	V	c.343G>A	G	A	Exon 1	-	15.3	NA	missense	rs56746197	0.01	not reported	Infantile	not reported	Sanger	blood	M	not reported	15732097
2B	p.Tyr366His	17:44911266	Y	c.1096 T>C	T	C	Exon 6	-	33	not_provided	missense	rs58008462	0.1	not reported	Infantile	De novo	Sanger	blood	M	not reported	15732097
1A	p.Met73Thr	17: 44915269	M	c.218T>C	T	C	Exon 1	-	23.6	Pathogenic	missense	rs61060395	0.25	not reported	Infantile	De novo	Sanger	blood	M	not reported	15732097
N-term	p.Lys63Gln	17:44915299	K	c.187A>C	A	C	Exon 1	-	24.5	NA	missense	rs60095124	21	not reported	Adult	not reported	Sanger	blood	F	not reported	15732097
2B	p.Lys279Glu	17:44911742	K	c.835A>G	A	G	Exon 5	-	32	NA	missense	rs58536923	5	not reported	Juvenile	De novo	Sanger	blood	M	not reported	15732097
1A	p.Leu97Pro	17:44915196	L	c.290T>C	T	C	Exon 1	-	28.9	NA	missense	rs59568967	0.01	not reported	Infantile	not reported	Sanger	immortalized lymphocytes	M	not reported	15732097
1A	p.Leu76Val	17: 44915261	L	c.226C>G	C	G	Exon 1	-	25.2	not_provided	missense	rs57120761	0.4	not reported	Infantile	De novo	Sanger	autopsy	F	not reported	15732097
1A	p.Leu76Phe	17:44915260	L	c.226C>T	C	T	Exon 1	-	26.4	NA	missense	rs57120761	not reported	not reported	Infantile	De novo	Sanger	blood	F	not reported	15732097
2B	p.Leu359Val	17:44911287	L	c.1075C>G	C	G	Exon 6	-	25	Likely_pathogenic	missense	rs60825166	3	not reported	Juvenile	not reported	Sanger	immortalized lymphocytes	M	not reported	15732097
2B	p.Leu352Pro	17:44911307	L	c.1055T>C	T	C	Exon 6	-	33	NA	missense	rs28932769	0.01	not reported	Infantile	De novo	Sanger	immortalized lymphocytes	M	not reported	15732097
2A	p.Leu235Pro	17:44913344	L	c.704T>C	T	C	Exon 4	-	29.8	NA	missense	rs60269890	3	not reported	Juvenile	De novo	Sanger	immortalized lymphocytes	M	not reported	15732097
2A	p.Leu235Pro	17:44913344	L	c.704T>C	T	C	Exon 4	-	29.8	NA	missense	rs60269890	3	not reported	Juvenile	De novo	Sanger	paraffin biopsy	M	not reported	15732097
2A	p.Leu235Pro	17:44913344	L	c.704T>C	T	C	Exon 4	-	29.8	NA	missense	rs60269890	2.1	not reported	Juvenile	De novo	Sanger	blood	M	not reported	15732097
2B	p.Glu374Gly	17:44911241	E	c.1121A>G	A	G	Exon 6	-	34	NA	missense	rs59628143	1.1	not reported	Infantile	De novo	Sanger	blood	F	not reported	15732097
2B	p.Glu373Lys	17:44911245	E	c.1117G>A	G	A	Exon 6	-	32	NA	missense	rs58075601	0.05	not reported	Infantile	De novo	Sanger	immortalized lymphocytes	F	not reported	15732097
2B	p.Glu373Lys	17:44911245	E	c.1117G>A	G	A	Exon 6	-	32	NA	missense	rs58075601	0.16	not reported	Infantile	not reported	Sanger	blood	M	not reported	15732097
2B	p.Glu373Gln	17: 44911246	E	c.1117G>C	G	C	Exon 6	-	29.3	not_provided	missense	rs58075601	0.25	not reported	Infantile	De novo	Sanger	blood	M	not reported	15732097
1B	p.Glu210Lys	17:44913420	E	c.628G>A	G	A	Exon 4	-	28.6	NA	missense	rs57661783	24	not reported	Adult	not reported	Sanger	autopsy	F	not reported	15732097
1B	p.Glu207Lys	17:44913429	E	c.619G>A	G	A	Exon 4	1nt after	33	Conflicting_classifications_of_pathogenicity	missense	rs267607500	10	not reported	Juvenile	De novo	Sanger	blood	M	not reported	15732097
1B	p.Glu207Gln	17: 44913430	E	c.619G>C	G	C	Exon 4	1nt after	33	not_provided	missense	rs267607500	11	not reported	Juvenile	De novo	Sanger	blood	M	not reported	15732097
1A	p.Asn77Ser	17:44915256	N	c.230A>G	A	G	Exon 1	-	25.6	Likely_benign	missense	rs57590980	0.58	not reported	Infantile	De novo	Sanger	blood	F	not reported	15732097
1A	p.Arg88Cys	17:44915224	R	c.262C>T	C	T	Exon 1	-	32	NA	missense	rs61622935	6	not reported	Juvenile	not reported	Sanger	blood	M	not reported	15732097
1A	p.Arg79Cys	17:44915251	R	c.235C>T	C	T	Exon 1	-	26.3	Pathogenic	missense	rs59793293	7	not reported	Juvenile	not reported	Sanger	blood	M	not reported	15732097
1A	p.Arg79Cys	17:44915251	R	c.235C>T	C	T	Exon 1	-	26.3	Pathogenic	missense	rs59793293	0.58	not reported	Infantile	not reported	Sanger	blood	F	not reported	15732097
1A	p.Arg79Cys	17:44915251	R	c.235C>T	C	T	Exon 1	-	26.3	Pathogenic	missense	rs59793293	1.5	not reported	Infantile	not reported	Sanger	biopsy	F	not reported	15732097
C-term	p.Arg430His (delta)		R	c.1289G>A	G	A	Exon 9	-	16.53	NA	missense		45	not reported	Adult	Inherited	Sanger	not reported	M	not reported	15732097
C-term	p.Arg416Trp	17:44908074	R	c.1246C>T	C	T	Exon 8	12 nt before	24	Uncertain_significance	missense	rs121909717	10	not reported	Juvenile	not reported	Sanger	immortalized lymphocytes	M	not reported	15732097
2A	p.Arg239Pro	17: 44913333	R	c.716G>C	G	C	Exon 4	-	29.6	not_provided	missense	rs59565950	2	not reported	Juvenile	De novo	Sanger	blood	M	not reported	15732097
2A	p.Arg239His	17:44913332	R	c.716G>A	G	A	Exon 4	-	29.2	NA	missense	rs59565950	0.25	not reported	Infantile	not reported	Sanger	autopsy	M	not reported	15732097
2A	p.Arg239His	17:44913332	R	c.716G>A	G	A	Exon 4	-	29.2	NA	missense	rs59565950	0.16	not reported	Infantile	not reported	Sanger	paraffin autopsy	F	not reported	15732097
2A	p.Arg239His	17:44913332	R	c.716G>A	G	A	Exon 4	-	29.2	NA	missense	rs59565950	0.33	not reported	Infantile	not reported	Sanger	blood	M	not reported	15732097
2A	p.Arg239His	17:44913332	R	c.716G>A	G	A	Exon 4	-	29.2	NA	missense	rs59565950	0.5	not reported	Infantile	De novo	Sanger	blood	M	not reported	15732097
2A	p.Arg239His	17:44913332	R	c.716G>A	G	A	Exon 4	-	29.2	NA	missense	rs59565950	0.25	not reported	Infantile	De novo	Sanger	blood	M	not reported	15732097
2A	p.Arg239Cys	17:44913333	R	c.715C>T	C	T	Exon 4	-	32	Pathogenic	missense	rs58064122	2	not reported	Juvenile	De novo	Sanger	blood	M	not reported	15732097
2A	p.Arg239Cys	17:44913333	R	c.715C>T	C	T	Exon 4	-	32	Pathogenic	missense	rs58064122	1	not reported	Infantile	De novo	Sanger	blood	F	not reported	15732097
2A	p.Arg239Cys	17:44913333	R	c.715C>T	C	T	Exon 4	-	32	Pathogenic	missense	rs58064122	0.6	not reported	Infantile	De novo	Sanger	blood	M	not reported	15732097
2A	p.Arg239Cys	17:44913333	R	c.715C>T	C	T	Exon 4	-	32	Pathogenic	missense	rs58064122	1.1	not reported	Infantile	De novo	Sanger	blood	M	not reported	15732097
2A	p.Arg239Cys	17:44913333	R	c.715C>T	C	T	Exon 4	-	32	Pathogenic	missense	rs58064122	4	not reported	Juvenile	not reported	Sanger	blood	F	not reported	15732097
2A	p.Arg239Cys	17:44913333	R	c.715C>T	C	T	Exon 4	-	32	Pathogenic	missense	rs58064122	0.1	not reported	Infantile	not reported	Sanger	blood	M	not reported	15732097
2B	p.Ala364Pro	17:44911272	A	c.1090G>C	G	C	Exon 6	-	32	NA	missense	rs58645997	0.01	not reported	Infantile	De novo	Sanger	blood	M	not reported	15732097
L2	p.Ala253Gly	17:44913290	A	c.758C>G	C	G	Exon 4	-	23.6	NA	missense	rs61726470	0.9	not reported	Infantile	not reported	Sanger	blood	M	not reported	15732097
2A	p.Ala244Val	17:44913317	A	c.731C>T	C	T	Exon 4	-	25.2	NA	missense	rs61497286	9	not reported	Juvenile	not reported	Sanger	blood	F	not reported	15732097
2B	p.349HisLeuins		H	c.1044_1045insCACTTG			Exon 6	-	NA	NA	in-frame insertion		0.1	not reported	Infantile	De novo	Sanger	blood	F	not reported	15732097
1A	p.Arg79His	17:44915251	R	c.236G>A	G	A	Exon 1	-	27.6	Pathogenic	missense	rs59285727	6	not reported	Juvenile	not reported	Sanger	blood	M	Asiatic	16168593
2B	p.Glu371Gly	17:44911250	E	c.1112 A>G	A	G	Exon 6	-	34	NA	missense	rs57815192	0.4	not reported	Infantile	not reported	Sanger	blood	F	Asiatic	16168595
1B	p.Glu210Lys	17:44913420	E	c.628G>A	G	A	Exon 4	-	28.6	NA	missense	rs57661783	4	not reported	Juvenile	De novo	Sanger	not reported	M	not reported	16217707
1A	p.Gln93Pro	17:44915208	Q	c.278 A>C	A	C	Exon 1	-	27	NA	missense	rs797044574	3	not reported	Juvenile	De novo	Sanger	not reported	F	not reported	16217707
1A	p.Arg88Cys	17:44915224	R	c.262 C>T	C	T	Exon 1	-	32	NA	missense	rs61622935	2	not reported	Infantile	De novo	not reported	not reported	F	not reported	16217707
1A	p.Arg70Trp	17:44915278	R	c.208C>T	C	T	Exon 1	-	25.5	Conflicting_classifications_of_pathogenicity	missense	rs60343255	52	not reported	Adult	not reported	not reported	not reported	M	not reported	16240361
1A	p.Lys86_Val87delinsGluPhe	17:44915228-44915231		c.256_259delinsGAGT			Exon 1	-	NA	not_provided	in-frame delins		7	not reported	Juvenile	De novo	Sanger	not reported	F	not reported	16505300
1B	p.Glu210Lys	17:44913420	E	c.628G>A	G	A	Exon 4	-	28.6	NA	missense	rs57661783	4	not reported	Juvenile	De novo	Sanger	not reported	M	not reported	16505300
1A	p.Arg88Cys	17:44915224	R	c.262C>T	C	T	Exon 1	-	32	NA	missense	rs61622935	13	not reported	Juvenile	De novo	Sanger	not reported	F	not reported	16505300
1A	p.Arg88Cys	17:44915224	R	c.262C>T	C	T	Exon 1	-	32	NA	missense	rs61622935	10	not reported	Juvenile	Inherited	Sanger	blood	M	not reported	16505300
1A	p.Arg88Cys	17:44915224	R	c.262C>T	C	T	Exon 1	-	32	NA	missense	rs61622935	6	not reported	Juvenile	not reported	Sanger	not reported	M	not reported	16505300
C-term	p.Arg416Trp	17:44908074	R	c.1246C>T	C	T	Exon 8	12 nt before	24	Uncertain_significance	missense	rs121909717	14	not reported	Adult	De novo	Sanger	not reported	M	not reported	16505300
1B	Arg126-Leu127dup	17:44915106		c.380_385dupGCGGCT			Exon 1	-	NA	NA	in-frame insertion	rs797044576	9	not reported	Juvenile	De novo	Sanger	not reported	M	not reported	16505300
2B	p.Asp360Val	17:44911283	D	c.1079A>T	A	T	Exon 6	-	33	NA	missense	rs62636501	0.16	not reported	Juvenile	De novo	Sanger	not reported	F	Asiatic	16774812
C-term	p.Asn386Ile	17:44910628	N	c1157A>T	A	T	Exon 7	-	26.1	NA	missense	rs61726471	0.4	not reported	Infantile	De novo	not reported	not reported	F	not reported	16996408
2A	p.Arg239Leu	17:44913333	R	c.716G>T	G	T	Exon 4	-	28.7	Pathogenic	missense	rs59565950	0.66	not reported	Infantile	De novo	Sanger	blood	M	Asiatic	17043438
2B	p.Ala358Val	17:44911289	A	c.1073C>T	C	T	Exon 6	-	32	NA	missense	rs797044586	0.25	not reported	Infantile	De novo	Sanger	blood	F	not reported	17110673
2A	p.Arg239His	17:44913332	R	c.716G>A	G	A	Exon 4	-	29.2	NA	missense	rs59565950	0.05	not reported	Infantile	not reported	not reported	not reported	M	Asiatic	17383133
1A	p.Arg70Trp	17:44915278	R	c.208C>T	C	T	Exon 1	-	25.5	Conflicting_classifications_of_pathogenicity	missense	rs60343255	32	not reported	Adult	not reported	not reported	not reported	F	not reported	17438228
2B	p.Leu359Pro	17:44911286	L	c.1076T>C	T	C	Exon 6	-	32	NA	missense	rs267607511	2	not reported	Infantile	not reported	not reported	not reported	M	not reported	17509491
C-term	p.Ser393Ile	17:44908142	S	c.1178G>T	G	T	Exon 8	7 nt after	21.8	NA	missense	rs62635764	2	not reported	Infantile	Inherited	Sanger	not reported	M	European	17703343
C-term	p.Ser393Ile	17:44908142	S	c.1178G>T	G	T	Exon 8	7 nt after	21.8	NA	missense	rs62635764	33	not reported	Adult	not reported	Sanger	not reported	F	European	17703343
2B	p.Ala267Pro	17:44911778	A	c.799G>C	G	C	Exon 5	-	28.1	NA	missense	rs797044581	10	not reported	Juvenile	De novo	Sanger	not reported	M	European	17805552
1A	p.Met73Lys	17: 44915269	M	c.218T>A	T	A	Exon 1	-	25.6	NA	missense	rs61060395	0.58	not reported	Infantile	De novo	Sanger	fibroblasts or lymphoblasts	M	European	17894839
2B	p.Leu359Pro	17:44911286	L	c.1076T>C	T	C	Exon 6	-	32	NA	missense	rs267607511	19	not reported	Adult	Inherited	Sanger	fibroblasts or lymphoblasts	M	European	17894839
1A	p.Asn77Ser	17:44915256	N	c.230A>G	A	G	Exon 1	-	25.6	Likely_benign	missense	rs57590980	0.5	not reported	Infantile	De novo	Sanger	fibroblasts or lymphoblasts	F	European	17894839
1A	p.Arg88Cys	17:44915224	R	c.262C>T	C	T	Exon 1	-	32	NA	missense	rs61622935	0.25	not reported	Infantile	De novo	Sanger	fibroblasts or lymphoblasts	M	European	17894839
1A	p.Arg79Pro	17:44915251	R	c.236G>C	G	C	Exon 1	-	28	not_provided	missense	rs59285727	5	not reported	Juvenile	De novo	Sanger	fibroblasts or lymphoblasts	F	European	17894839
1A	p.Arg79Cys	17:44915251	R	c.235C>T	C	T	Exon 1	-	26.3	Pathogenic	missense	rs59793293	0.01	not reported	Infantile	De novo	Sanger	fibroblasts or lymphoblasts	M	European	17894839
1A	p.Arg79Cys	17:44915251	R	c.235C>T	C	T	Exon 1	-	26.3	Pathogenic	missense	rs59793293	0.2	not reported	Infantile	De novo	Sanger	fibroblasts or lymphoblasts	M	European	17894839
1A	p.Arg79Cys	17:44915251	R	c.235C>T	C	T	Exon 1	-	26.3	Pathogenic	missense	rs59793293	0.4	not reported	Infantile	not reported	Sanger	fibroblasts or lymphoblasts	M	European	17894839
1A	p.Arg70Gln	17:44915277	R	c.209G>A	G	A	Exon 1	-	22.9	NA	missense	rs267607510	35	not reported	Adult	not reported	Sanger	fibroblasts or lymphoblasts	F	European	17894839
C-term	p.Arg416Trp	17:44908074	R	c.1246C>T	C	T	Exon 8	12 nt before	24	Uncertain_significance	missense	rs121909717	13	not reported	Adult	not reported	Sanger	fibroblasts or lymphoblasts	M	European	17894839
2A	p.Arg239Pro	17: 44913333	R	c.716C>G	C	G	Exon 4	-	29.6	not_provided	missense	rs59565950	0.33	not reported	Infantile	not reported	Sanger	fibroblasts or lymphoblasts	M	European	17894839
2A	p.Arg239His	17:44913332	R	c.716G>A	G	A	Exon 4	-	29.2	NA	missense	rs59565950	0.33	not reported	Infantile	not reported	Sanger	fibroblasts or lymphoblasts	F	European	17894839
1A	p.Met74Thr	17:44915265	M	c.221T>C	T	C	Exon 1	-	22.7	NA	missense	rs267607504	51	not reported	Adult	not reported	Sanger	blood	M	European	17934883
2B	p.Tyr257Cys	17:44913278	Y	c.770A>C	A	C	Exon 4	-	27.4	NA	missense	rs267607505	58	not reported	Adult	not reported	Sanger	not reported	M	European	17960815
2B	p.Tyr366Cys	17:44911265	Y	c.1097A>G	A	G	Exon 6	-	33	NA	missense	rs267607502	0.33	not reported	Infantile	De novo	Sanger	blood	F	European	17985264
2B	p.Ala364Val	17:44911271	A	c.1091C>T	C	T	Exon 6	-	32	NA	missense	rs267607503	0.33	not reported	Infantile	De novo	Sanger	blood	M	Middle East European	17985264
2B	p.Arg330Gly	17:44911374	R	c.988C>G	C	G	Exon 6	-	25.8	Uncertain_significance	missense	rs267607513	53	not reported	Adult	Inherited	Sanger	not reported	M	European	18004641
2B	p.Arg330Gly	17:44911374	R	c.988C>G	C	G	Exon 6	-	25.8	Uncertain_significance	missense	rs267607513	28	not reported	Adult	Inherited	Sanger	not reported	M	European	18004641
2B	p.Arg330Gly	17:44911374	R	c.988C>G	C	G	Exon 6	-	25.8	Uncertain_significance	missense	rs267607513	53	not reported	Adult	Inherited	Sanger	not reported	F	European	18004641
2B	p.Arg330Gly	17:44911374	R	c.988C>G	C	G	Exon 6	-	25.8	Uncertain_significance	missense	rs267607513	64	not reported	Adult	Inherited	Sanger	not reported	F	European	18004641
C-term	p.Asp417Metfs*15			c.1249delG			Exon 8	-	NA	NA	frameshift		1	not reported	Infantile	not reported	not reported	blood	M	Asiatic	18054694
1A	p.Tyr83His	17:44915239	Y	c.247T>C	T	C	Exon 1	-	28.1	NA	missense	rs267607506	6	not reported	Infantile	De novo	Sanger	blood	M	Asiatic	18079314
1A	p.Arg88Cys	17:44915224	R	c.262C>T	C	T	Exon 1	-	32	NA	missense	rs61622935	2	not reported	Infantile	De novo	Sanger	blood	F	Asiatic	18079314
1A	p.Arg88Cys	17:44915224	R	c.262C>T	C	T	Exon 1	-	32	NA	missense	rs61622935	4	not reported	Juvenile	De novo	Sanger	blood	M	Asiatic	18079314
2B	p.Arg376Trp	17:44911236	R	c.1126C>T	C	T	Exon 6	2 nt before	33	Uncertain_significance	missense	rs267607512	28	not reported	Adult	not reported	not reported	not reported	F	not reported	18217876
2B	p.Arg376Trp	17:44911236	R	c.1126C>T	C	T	Exon 6	2 nt before	33	Uncertain_significance	missense	rs267607512	4	not reported	Juvenile	Inherited	not reported	not reported	M	not reported	18217876
C-term	p.Ser398Tyr	17: 44908128	S	c.1193C>A	C	A	Exon 8	-	22.6	not_provided	missense		52	not reported	Adult	not reported	Sanger	blood	F	European	18388212
2B	p.Glu332Lys	17:44911368	E	c.994G>A	G	A	Exon 6	-	29.5	NA	missense	rs267607514	61	not reported	Adult	not reported	Sanger	not reported	M	European	18388212
1B	p.Glu205Lys	17:44913732	E	c.613G>A	G	A	Exon 3	6 nt before	24.9	NA	missense	rs267607507	30	not reported	Adult	Inherited	Sanger	not reported	M	European	18388212
1B	p.Glu205Lys	17:44913732	E	c.613G>A	G	A	Exon 3	6 nt before	24.9	NA	missense	rs267607507	58	not reported	Adult	not reported	Sanger	blood	M	European	18388212
1B	p.Asp128Asn	17:44915104	D	c.382G>A	G	A	Exon 1	-	25	NA	missense	rs267607509	64	not reported	Adult	not reported	Sanger	not reported	M	European	18388212
1A	p.Arg70Trp	17:44915278	R	c.208C>T	C	T	Exon 1	-	22.9	Conflicting_classifications_of_pathogenicity	missense	rs267607510	43	not reported	Adult	not reported	Sanger	blood	F	European	18388212
2B	p.Glu373Lys	17:44911245	E	c.1117G>A	G	A	Exon 6	-	32	NA	missense	rs58075601	0.4	not reported	Infantile	De novo	Sanger	post mortem material (spleen)	not reported	Middle East European	18402384
1A	p.Arg79Cys	17:44915251	R	c.235C>T	C	T	Exon 1	-	26.3	Pathogenic	missense	rs59793293	0.25	not reported	Infantile	not reported	not reported	not reported	M	not reported	18410858
2A	p.Leu231His	17:44913357	L	c.692T>A	T	A	Exon 4	-	29.2	not_provided	missense		not reported	not reported	Adult	not reported	not reported	not reported	F	not reported	18581469
2A	p.Leu231His	17:44913357	L	c.692T>A	T	A	Exon 4	-	29.2	not_provided	missense		50	not reported	Adult	not reported	not reported	not reported	M	not reported	18581469
1A	p.Arg79Cys	17:44915251	R	c.235C>T	C	T	Exon 1	-	26.3	Pathogenic	missense	rs59793293	1.1	not reported	Infantile	not reported	Sanger	blood	F	not reported	18584981
1A	p.Met73Thr	17: 44915269	M	c.218T>G	T	G	Exon 1	-	23.6	Pathogenic	missense	rs61060395	-0.1	not reported	Infantile	not reported	not reported	not reported	F	not reported	18653683
1A	p.Leu101Pro	17:44915184	L	c.302T>C	T	C	Exon 1	-	28.9	NA	missense	rs267607516	26	not reported	Adult	not reported	Sanger	not reported	M	Asiatic	19412928
2B	p.Leu357Pro	17: 44911293	L	c.1070T>C	T	C	Exon 6	-	32	Likely_pathogenic	missense	rs267607515	6	not reported	Juvenile	De novo	Sanger	not reported	F	not reported	19418047
1A	p.Arg79His	17:44915251	R	c.236G>A	G	A	Exon 1	-	27.6	Pathogenic	missense	rs59285727	0.8	not reported	Infantile	De novo	Sanger	blood	F	not reported	19444543
2A	p.Leu235Pro	17:44913344	L	c.704T>C	T	C	Exon 4	-	29.8	NA	missense	rs60269890	6	not reported	Juvenile	De novo	not reported	not reported	M	not reported	19484233
2B	p.Glu374Gly	17:44911241	E	c.1121A>G	A	G	Exon 6	-	34	NA	missense	rs59628143	4	not reported	Juvenile	De novo	not reported	not reported	F	not reported	19484233
1A	p.Arg88Cys	17:44915224	R	c.262C>T	C	T	Exon 1	-	32	NA	missense	rs61622935	6	not reported	Juvenile	De novo	not reported	not reported	F	not reported	19484233
2A	p.Arg239Pro	17: 44913333	R	c.716C>T	C	T	Exon 4	-	32	Pathogenic	missense	rs59565950	2	not reported	Juvenile	De novo	not reported	not reported	M	not reported	19484233
2A	p.Arg239Cys	17:44913333	R	c.715C>T	C	T	Exon 4	-	32	Pathogenic	missense	rs58064122	4	not reported	Juvenile	De novo	not reported	not reported	F	not reported	19484233
2A	p.Arg239Cys	17:44913333	R	c.715C>T	C	T	Exon 4	-	32	Pathogenic	missense	rs58064122	3	not reported	Juvenile	De novo	not reported	not reported	M	not reported	19484233
2B	p.Arg258Cys	17:44913276	R	c.772C>T	C	T	Exon 4	9 nt before	26.1	Uncertain_significance	missense	rs797044578	3	not reported	Juvenile	not reported	not reported	not reported	M	not reported	19672978
2B	p.Arg276Leu	17:44911750	R	c.827G>T	G	T	Exon 5	-	32	NA	missense	rs121909719	57	not reported	Adult	not reported	Sanger	not reported	M	Asiatic	20359319
2B	p.Arg276Leu	17:44911750	R	c.827G>T	G	T	Exon 5	-	32	NA	missense	rs121909719	11	not reported	Juvenile	not reported	Sanger	not reported	F	Asiatic	20359319
1A	p.Leu101Pro	17:44915184	L	c.302T>C	T	C	Exon 1	-	28.9	NA	missense	rs267607516	30	not reported	Adult	not reported	not reported	not reported	M	not reported	20535827
2B	p.Leu264Pro	17:44911786	L	c.791_792delTGinsCT	TG	CT	Exon 5	-	32	NA	missense	rs797044579	33	not reported	Adult	not reported	not reported	not reported	F	not reported	20562394
1A	p.Val87Gly	17:44915226	V	c.260T>G	T	G	Exon 1	-	24.8	NA	missense	rs60449251	44	not reported	Adult	Inherited	Sanger	blood	F	Asiatic	20849398
1A	p.Val87Gly	17:44915226	V	c.260T>G	T	G	Exon 1	-	24.8	NA	missense	rs60449251	not reported	not reported	Adult	Inherited	Sanger	blood	M	Asiatic	20849398
1A	p.Met74Thr	17:44915265	M	c.221T>C	T	C	Exon 1	-	22.7	NA	missense	rs267607504	51	not reported	Adult	not reported	Sanger	blood	M	Asiatic	20849398
2B	p.Leu357Pro	17: 44911293	L	c.1070T>C	T	C	Exon 6	-	32	Likely_pathogenic	missense	rs267607515	18	not reported	Adult	not reported	Sanger	blood	F	Asiatic	20849398
1A	p.Arg79His	17:44915251	R	c.236G>A	G	A	Exon 1	-	27.6	Pathogenic	missense	rs59285727	36	not reported	Adult	not reported	Sanger	blood	M	Asiatic	20849398
1A	p.Arg70Trp	17:44915278	R	c.208C>T	C	T	Exon 1	-	25.5	Conflicting_classifications_of_pathogenicity	missense	rs60343255	64	not reported	Adult	not reported	Sanger	blood	M	Asiatic	20849398
2B	p.Arg258Cys	17:44913276	R	c.772C>T	C	T	Exon 4	9 nt before	26.1	Uncertain_significance	missense	rs797044578	59	not reported	Adult	not reported	Sanger	blood	F	Asiatic	20849398
2B	p.Glu332del		E	c.994_996del			Exon 6	-	NA	NA	in-frame deletion		7	not reported	Juvenile	De novo	not reported	not reported	M	European	20964669
2A	p.Arg239Leu	17:44913333	R	c.716G>T	G	T	Exon 4	-	28.7	Pathogenic	missense	rs59565950	1.5	not reported	Infantile	not reported	Sanger	not reported	M	Asiatic	21041050
2B	p.Asp351His	17:44911311	D	c.1051G >C	G	C	Exon 6	-	32	NA	missense	rs797044585	42	not reported	Adult	not reported	not reported	not reported	F	European	21132324
C-term	p.Thr383Ile	17:44910637	T	c.1148C>T	C	T	Exon 7	-	25.8	NA	missense	rs267607517	55	not reported	Adult	not reported	Sanger	not reported	F	European	21165639
N-term	p.Glu69Lys	17:44915281	E	c.205G>A	G	A	Exon 1	-	27.2	NA	missense	rs797044570	6	not reported	Juvenile	not reported	not reported	not reported	F	not reported	21270471
1A	p.Lys86Glu	17:44915230	K	c.257A>G	A	G	Exon 1	-	27.5	NA	missense	rs797044573	0.9	not reported	Infantile	De novo	not reported	not reported	F	not reported	21572052
2B	p.Gln290Glu	17:44911709	Q	c.868C>G	C	G	Exon 5	-	26.9	Uncertain_significance	missense	rs797044583	14	not reported	Adult	De novo	not reported	not reported	F	not reported	21572052
2A	p.Arg239Cys	17:44913333	R	c.715C>T	C	T	Exon 4	-	32	Pathogenic	missense	rs58064122	4	not reported	Juvenile	De novo	not reported	not reported	F	not reported	21572052
1A	p.Val87Leu	17:44915227	V	c.259G>C	G	C	Exon 1	-	25.2	not_provided	missense	rs267607518	0.8	not reported	Infantile	not reported	Sanger	not reported	F	not reported	21822933
1A	p.Lys86Glu	17:44915230	K	c.257A>G	A	G	Exon 1	-	27.5	NA	missense	rs797044573	0.4	not reported	Infantile	not reported	Sanger	not reported	F	not reported	21917775
2A	p.Lys236Thr	17:44913341	K	c.707A>C	A	C	Exon 4	-	23.2	NA	missense	rs267607525	0.4	not reported	Infantile	not reported	Sanger	not reported	F	not reported	21917775
1A	p.Leu76Phe	17:44915260	L	c.226C>T	C	T	Exon 1	-	26.4	NA	missense	rs57120761	0.8	not reported	Infantile	not reported	Sanger	not reported	F	not reported	21917775
1A	p.Glu72Lys	17:44915272	E	c.214G>A	G	A	Exon 1	-	23.8	NA	missense	rs267607523	0.5	not reported	Infantile	not reported	Sanger	not reported	M	not reported	21917775
2B	p.Glu373Lys	17:44911245	E	c.1117G>A	G	A	Exon 6	-	32	NA	missense	rs58075601	0.1	not reported	Infantile	not reported	Sanger	not reported	F	not reported	21917775
2B	p.Glu373Gln	17: 44911246	E	c.1117G>C	G	C	Exon 6	-	29.3	not_provided	missense	rs58075601	not reported	not reported	not reported	not reported	Sanger	not reported	F	not reported	21917775
2B	p.Glu371Val	17: 44911251	E	c.1112A>T	A	T	Exon 6	-	33	not_provided	missense	rs57815192	0.5	not reported	Infantile	not reported	Sanger	not reported	M	not reported	21917775
2B	p.Glu371Gln	17:44911251	E	c.1111G>C	G	C	Exon 6	-	29.6	not_provided	missense	rs267607526	0.4	not reported	Infantile	not reported	Sanger	not reported	M	not reported	21917775
1B	p.Glu207Gln	17: 44913430	E	c.619G>C	G	C	Exon 4	1nt after	33	not_provided	missense	rs267607500	not reported	not reported	not reported	not reported	Sanger	not reported	M	not reported	21917775
1A	p.Arg88Ser	17: 44915225	R	c.262C>A	C	A	Exon 1	-	29.4	Pathogenic	missense	rs61622935	1	not reported	Infantile	not reported	Sanger	not reported	F	not reported	21917775
1A	p.Arg88Cys	17:44915224	R	c.262C>T	C	T	Exon 1	-	32	NA	missense	rs61622935	2	not reported	Infantile	not reported	Sanger	not reported	M	not reported	21917775
1A	p.Arg88Cys	17:44915224	R	c.262C>T	C	T	Exon 1	-	32	NA	missense	rs61622935	not reported	not reported	not reported	not reported	Sanger	not reported	M	not reported	21917775
1A	p.Arg79Ser	17: 44915252	R	c.235C>A	C	A	Exon 1	-	28.5	Uncertain_significance	missense	rs59793293	1.9	not reported	Infantile	not reported	Sanger	not reported	M	not reported	21917775
1A	p.Arg79His	17:44915251	R	c.236G>A	G	A	Exon 1	-	27.6	Pathogenic	missense	rs59285727	0.01	not reported	Infantile	not reported	Sanger	not reported	F	not reported	21917775
1A	p.Arg79His	17:44915251	R	c.236G>A	G	A	Exon 1	-	27.6	Pathogenic	missense	rs59285727	1	not reported	Infantile	not reported	Sanger	not reported	M	not reported	21917775
1A	p.Arg79Cys	17:44915251	R	c.235C>T	C	T	Exon 1	-	26.3	Pathogenic	missense	rs59793293	0.8	not reported	Infantile	not reported	Sanger	not reported	M	not reported	21917775
1A	p.Arg79Cys	17:44915251	R	c.235C>T	C	T	Exon 1	-	26.3	Pathogenic	missense	rs59793293	1.5	not reported	Infantile	not reported	Sanger	not reported	M	not reported	21917775
1A	p.Arg79Cys	17:44915251	R	c.235C>T	C	T	Exon 1	-	26.3	Pathogenic	missense	rs59793293	1.9	not reported	Infantile	not reported	Sanger	not reported	F	not reported	21917775
1A	p.Arg79Cys	17:44915251	R	c.235C>T	C	T	Exon 1	-	26.3	Pathogenic	missense	rs59793293	2	not reported	Infantile	not reported	Sanger	not reported	F	not reported	21917775
N-term	p.Arg66Gln	17:44915289	R	c.197G>A	G	A	Exon 1	-	25.8	NA	missense	rs797044569	40	not reported	Adult	not reported	Sanger	not reported	F	not reported	21917775
2B	p.Arg376Trp	17:44911236	R	c.1126C>T	C	T	Exon 6	2 nt before	33	Uncertain_significance	missense	rs267607512	2	not reported	Infantile	not reported	Sanger	not reported	M	not reported	21917775
2B	p.Arg376Gly	17: 44911237	R	c.1126C>G	C	G	Exon 6	2 nt before	33	Pathogenic	missense	rs267607512	not reported	not reported	not reported	not reported	Sanger	not reported	M	not reported	21917775
2A	p.Arg239Leu	17:44913333	R	c.716G>T	G	T	Exon 4	-	28.7	Pathogenic	missense	rs59565950	0.1	not reported	Infantile	not reported	Sanger	not reported	M	not reported	21917775
2A	p.Arg239Leu	17:44913333	R	c.716G>T	G	T	Exon 4	-	28.7	Pathogenic	missense	rs59565950	0.33	not reported	Infantile	not reported	Sanger	not reported	F	not reported	21917775
2A	p.Arg239His	17:44913332	R	c.716G>A	G	A	Exon 4	-	29.2	NA	missense	rs59565950	0.4	not reported	Infantile	not reported	Sanger	not reported	M	not reported	21917775
2A	p.Arg239His	17:44913332	R	c.716G>A	G	A	Exon 4	-	29.2	NA	missense	rs59565950	1.9	not reported	Infantile	not reported	Sanger	not reported	F	not reported	21917775
2A	p.Arg239Cys	17:44913333	R	c.715C>T	C	T	Exon 4	-	32	Pathogenic	missense	rs58064122	1	not reported	Infantile	not reported	Sanger	not reported	M	not reported	21917775
2A	p.Arg239Cys	17:44913333	R	c.715C>T	C	T	Exon 4	-	32	Pathogenic	missense	rs58064122	1.9	not reported	Infantile	not reported	Sanger	not reported	F	not reported	21917775
2A	p.Arg239Cys	17:44913333	R	c.715C>T	C	T	Exon 4	-	32	Pathogenic	missense	rs58064122	2	not reported	Infantile	not reported	Sanger	not reported	M	not reported	21917775
2A	p.Arg239Gly	17: 44913334	R	c.715C>G	C	G	Exon 4	-	29.2	Uncertain_significance	missense	rs58064122	11	not reported	Juvenile	not reported	not reported	not reported	F	Afro-american	21940697
2A	p.Ser247Pro	17:44913309	S	c.739T>C	T	C	Exon 4	-	23.1	NA	missense	rs267607519	not reported	not reported	Adult	not reported	Sanger	blood	M	European	21987397
2A	p.Ser247Pro	17:44913309	S	c.739T>C	T	C	Exon 4	-	23.1	NA	missense	rs267607519	20	not reported	Adult	Inherited	Sanger	blood	F	European	21987397
2A	p.Ser247Pro	17:44913309	S	c.739T>C	T	C	Exon 4	-	23.1	NA	missense	rs267607519	25	not reported	Adult	Inherited	Sanger	blood	M	European	21987397
2A	p.Ser247Pro	17:44913309	S	c.739T>C	T	C	Exon 4	-	23.1	NA	missense	rs267607519	8	not reported	Juvenile	Inherited	Sanger	blood	M	European	21987397
2A	p.Ser247Pro	17:44913309	S	c.739T>C	T	C	Exon 4	-	23.1	NA	missense	rs267607519	25	not reported	Adult	Inherited	Sanger	blood	F	European	21987397
C-term	p.Gln426Leu	17:44907368	Q	c.1277A>T	A	T	Exon 9	-	20.3	NA	missense	rs267607521	46	not reported	Adult	De novo	Sanger	blood	F	European	21987397
C-term	p.Gln426Leu	17:44907368	Q	c.1277A>T	A	T	Exon 9	-	20.3	NA	missense	rs267607521	9	not reported	Juvenile	Inherited	Sanger	spleen autopsy	F	European	21987397
C-term	p.Asp417Ala	17:44908070	D	c.1250A>C	A	C	Exon 8	8 nt before	23	NA	missense	rs267607520	37	not reported	Adult	Inherited	Sanger	blood	F	not reported	21987397
C-term	p.Asp417Ala	17:44908070	D	c.1250A>C	A	C	Exon 8	8 nt before	23	NA	missense	rs267607520	not reported	not reported	Adult	Inherited	Sanger	autopsy	M	not reported	21987397
C-term	p.Asp417Ala	17:44908070	D	c.1250A>C	A	C	Exon 8	8 nt before	23	NA	missense	rs267607520	7	not reported	Juvenile	Inherited	Sanger	blood	M	not reported	21987397
2B	p.Arg276Leu	17:44911750	R	c.827G>T	G	T	Exon 5	-	32	NA	missense	rs121909719	9	not reported	Juvenile	not reported	Sanger	not reported	F	Asiatic	22198646
2B	p.Glu373Lys	17:44911245	E	c.1117G>A	G	A	Exon 6	-	32	NA	missense	rs58075601	2	not reported	Infantile	De novo	not reported	not reported	M	not reported	22302460
C-term	p.Val431Aspfs*14			c.1292_1299delinsATC			Exon 9	7 nt before	NA	Pathogenic	frameshift		0.01	not reported	Infantile	De novo mosaico	Sanger	blood and buccal samples	M	not reported	22488673
1B	p.Glu207_Lys260del			c.619-3C>G	C	G	Exon 4	3 nt after	NA	NA	splicesite		14	not reported	Adult	De novo	Sanger	frozen brain tissue	F	not reported	22488673
C-term	p.Asp417Metfs*15			c.1249delG			Exon 8	-	NA	NA	frameshift		0.33	not reported	Infantile	De novo	Sanger	blood	M	not reported	22488673
C-term	p.Met415Ile	17:44908076	M	c.1245G>A	G	A	Exon 8	-	21.8	Likely_pathogenic	missense		9	not reported	Juvenile	Inherited	not reported	not reported	F	not reported	22510744
C-term	p.Met415Ile	17:44908076	M	c.1245G>A	G	A	Exon 8	-	21.8	Likely_pathogenic	missense		not reported	not reported	not reported	not reported	not reported	not reported	F	not reported	22510744
2B	p.Leu359Val	17:44911287	L	c.1075C>G	C	G	Exon 6	-	25	Likely_pathogenic	missense	rs60825166	0.25	not reported	Infantile	De novo	not reported	not reported	M	Indian	22566711
N-term	p.Arg66Gln	17:44915289	R	c.197G>A	G	A	Exon 1	-	25.8	NA	missense	rs797044569	57	not reported	Adult	De novo	not reported	not reported	F	not reported	22619055
C-term	p.Ser385Phe	17:44910631	S	c.1154C>T	C	T	Exon 7	-	25	NA	missense	rs797044590	0.33	not reported	Infantile	not reported	Sanger	blood	M	Asiatic	22818990
2B	p.Arg376Trp	17:44911236	R	c.1126C>T	C	T	Exon 6	2 nt before	33	Uncertain_significance	missense	rs267607512	1.25	not reported	Infantile	not reported	not reported	not reported	M	not reported	23149175
1A	p.Arg79Cys	17:44915251	R	c.235C>T	C	T	Exon 1	-	26.3	Pathogenic	missense	rs59793293	0.58	not reported	Juvenile	De novo	not reported	not reported	F	Indian	23254569
C-term	p.Ser385Phe	17:44910631	S	c.1154C>T	C	T	Exon 7	-	25	NA	missense	rs797044590	0.9	not reported	Infantile	De novo	Sanger	blood	M	Asiatic	23364391
1A	p.Leu76Phe	17:44915260	L	c.226C>T	C	T	Exon 1	-	26.4	NA	missense	rs57120761	5	not reported	Juvenile	De novo	Sanger	blood	F	Asiatic	23364391
2B	p.Glu374Gln	17-44911243	E	c.1120G>C	G	C	Exon 6	-	32	NA	missense		1.9	not reported	not reported	De novo	Sanger	blood	F	Asiatic	23364391
2B	p.Glu373Asp	17:44911244	E	c.1119G>C	G	C	Exon 6	-	25.4	Pathogenic	missense		3	not reported	not reported	De novo	Sanger	blood	M	Asiatic	23364391
1A	p.Asn77Lys	17:44915256	N	c.231T>A	T	A	Exon 1	-	18.6	Pathogenic	missense		5	not reported	Juvenile	De novo	Sanger	blood	F	Asiatic	23364391
1A	p.Arg88Ser	17: 44915225	R	c.262C>A	C	A	Exon 1	-	29.4	Pathogenic	missense	rs61622935	2	not reported	not reported	De novo	Sanger	blood	M	Asiatic	23364391
1A	p.Arg88Cys	17:44915224	R	c.262C>T	C	T	Exon 1	-	32	NA	missense	rs61622935	6	not reported	not reported	De novo	Sanger	blood	F	Asiatic	23364391
1A	p.Arg88Cys	17:44915224	R	c.262C>T	C	T	Exon 1	-	32	NA	missense	rs61622935	2	not reported	not reported	De novo	Sanger	blood	M	Asiatic	23364391
1A	p.Arg88Cys	17:44915224	R	c.262C>T	C	T	Exon 1	-	32	NA	missense	rs61622935	7	not reported	not reported	De novo	Sanger	blood	M	Asiatic	23364391
1A	p.Arg88Cys	17:44915224	R	c.262C>T	C	T	Exon 1	-	32	NA	missense	rs61622935	5	not reported	not reported	De novo	Sanger	blood	M	Asiatic	23364391
1A	p.Arg79Leu	17:44915250	R	c.236G>T	C	T	Exon 1	-	24.3	NA	missense	rs59285727	5	not reported	not reported	De novo	Sanger	blood	M	Asiatic	23364391
1A	p.Arg79His	17:44915251	R	c.236G>A	G	A	Exon 1	-	27.6	Pathogenic	missense	rs59285727	10.9	not reported	Juvenile	De novo	Sanger	blood	F	Asiatic	23364391
1A	p.Arg79His	17:44915251	R	c.236G>A	G	A	Exon 1	-	27.6	Pathogenic	missense	rs59285727	6	not reported	not reported	Inherited	Sanger	blood	F	Asiatic	23364391
1A	p.Arg79Cys	17:44915251	R	c.235C>T	C	T	Exon 1	-	26.3	Pathogenic	missense	rs59793293	10	not reported	Juvenile	De novo	Sanger	blood	M	Asiatic	23364391
1A	p.Arg79Cys	17:44915251	R	c.235C>T	C	T	Exon 1	-	26.3	Pathogenic	missense	rs59793293	4	not reported	Juvenile	De novo	Sanger	blood	M	Asiatic	23364391
1A	p.Arg79Cys	17:44915251	R	c.235C>T	C	T	Exon 1	-	26.3	Pathogenic	missense	rs59793293	8	not reported	Juvenile	De novo	Sanger	blood	F	Asiatic	23364391
2A	p.Arg239His	17:44913332	R	c.716G>A	G	A	Exon 4	-	29.2	NA	missense	rs59565950	2.9	not reported	not reported	De novo	Sanger	blood	F	Asiatic	23364391
2A	p.Arg239His	17:44913332	R	c.716G>A	G	A	Exon 4	-	29.2	NA	missense	rs59565950	1	not reported	not reported	De novo	Sanger	blood	F	Asiatic	23364391
2A	p.Arg239His	17:44913332	R	c.716G>A	G	A	Exon 4	-	29.2	NA	missense	rs59565950	0.9	not reported	not reported	De novo	Sanger	blood	M	Asiatic	23364391
2A	p.Arg239Cys	17:44913333	R	c.715C>T	C	T	Exon 4	-	32	Pathogenic	missense	rs58064122	1.9	not reported	not reported	De novo	Sanger	blood	M	Asiatic	23364391
2A	p.Arg239Cys	17:44913333	R	c.715C>T	C	T	Exon 4	-	32	Pathogenic	missense	rs58064122	1.9	not reported	not reported	De novo	Sanger	blood	M	Asiatic	23364391
C-term	p.Arg430His (delta)		R	c.1289G>A	G	A	Exon 9	-	16.53	NA	missense		55	not reported	Adult	not reported	WES	blood	F	not reported	23634874
C-term	p.Arg430His (delta)		R	c.1289G>A	G	A	Exon 9	-	16.53	NA	missense		46	not reported	Adult	not reported	WES	blood	M	not reported	23634874
1B	p.Arg124_Leu125insGlnLeuArg	17:44915113-44915114		c.365_373dup			Exon 1	-	NA	NA	in-frame insertion		32	not reported	Adult	De novo	Sanger	blood	M	European	23706596
1A	p.Asp78Asn	17:44915254	D	c.232G>A	G	A	Exon 1	-	27.2	NA	missense	rs797044571	56	not reported	Adult	Inherited	Sanger	not reported	F	Asiatic	23743246
1A	p.Asp78Asn	17:44915254	D	c.232G>A	G	A	Exon 1	-	27.2	NA	missense	rs797044571	70	not reported	Adult	not reported	Sanger	not reported	F	Asiatic	23743246
1A	p.Asp78Asn	17:44915254	D	c.232G>A	G	A	Exon 1	-	27.2	NA	missense	rs797044571	32	not reported	Adult	Inherited	Sanger	not reported	M	Asiatic	23743246
1A	p.Asp78Asn	17:44915254	D	c.232G>A	G	A	Exon 1	-	27.2	NA	missense	rs797044571	55	not reported	Adult	Inherited	Sanger	not reported	F	Asiatic	23743246
C-term	p.Asp417Metfs*15			c.1249delG			Exon 8	-	NA	NA	frameshift		1	Type II	Infantile	not reported	not reported	not reported	M	Asiatic	23890466
2B	p.Glu362Gly	17:44911277	E	c.1085A>G	A	G	Exon 6	-	33	Pathogenic	missense	rs797044588	12	Type II	Juvenile	not reported	Sanger	blood	M	Asiatic	23903069
1A	p.Arg79His	17:44915251	R	c.236G>A	G	A	Exon 1	-	27.6	Pathogenic	missense	rs59285727	5	Type II	Juvenile	not reported	Sanger	blood	F	Asiatic	23903069
1A	p.Arg79His	17:44915251	R	c.236G>A	G	A	Exon 1	-	27.6	Pathogenic	missense	rs59285727	38	Type II	Adult	not reported	Sanger	blood	F	Asiatic	23903069
2B	p.Arg258Cys	17:44913276	R	c.772C>T	C	T	Exon 4	9 nt before	26.1	Uncertain_significance	missense	rs797044578	42	not reported	Adult	not reported	not reported	not reported	M	not reported	23925719
1A	p.Phe80Ser	17:44915247	F	c.239T>C	T	C	Exon 1	-	31	NA	missense	rs797044572	0.25	not reported	Infantile	not reported	not reported	not reported	F	not reported	24045243
N-term	p.Arg66Gln	17:44915289	R	c.197G>A	G	A	Exon 1	-	25.8	NA	missense	rs797044569	61	not reported	Adult	not reported	Sanger	not reported	M	not reported	24188966
1A	p.Val87Ile	17: 44915228	V	c.259G>A	G	A	Exon 1	-	25.2	Pathogenic	missense	rs267607518	12	Type II	Juvenile	not reported	not reported	not reported	M	not reported	24306001
C-term	p.Ser385Cys	17: 44910632	S	c.1154C>G	C	G	Exon 7	-	29.3	Pathogenic/Likely pathogenic	missense	rs797044590	23	Type II	Adult	Inherited	not reported	not reported	M	not reported	24306001
C-term	p.Ser385Cys	17: 44910632	S	c.1154C>G	C	G	Exon 7	-	29.3	Pathogenic/Likely pathogenic	missense	rs797044590	44	Type II	Adult	not reported	not reported	not reported	M	not reported	24306001
2B	p.Leu264Pro	17:44911786	L	c.791_792delTGinsCT	TG	CT	Exon 5	-	32	NA	missense	rs797044579	13	Type II	Adult	not reported	not reported	not reported	M	not reported	24306001
2B	p.Glu373Ala	17:44911244	E	c.1118 A>C	A	C	Exon 6	-	32	NA	missense	rs797044589	33	Type II	Adult	Inherited	not reported	not reported	F	not reported	24306001
2B	p.Glu373Ala	17:44911244	E	c.1118 A>C	A	C	Exon 6	-	32	NA	missense	rs797044589	47	Type II	Adult	not reported	not reported	not reported	F	not reported	24306001
1A	p.Arg70Gln	17:44915277	R	c.209G>A	G	A	Exon 1	-	22.9	NA	missense	rs267607510	39	Type II	Adult	not reported	not reported	not reported	F	not reported	24306001
2A	p.Arg239Gly	17: 44913334	R	c.715C>G	C	G	Exon 4	-	29.2	Uncertain_significance	missense	rs58064122	27	Type II	Adult	not reported	not reported	not reported	M	not reported	24306001
2B	p.?			IVS4-24_812 (56 bp deletion insertion of 20bp)			Exon 5	-	na	NA	splicesite		38	Type II	Adult	not reported	not reported	not reported	M	not reported	24306001
1A	p.Arg79His	17:44915251	R	c.236G>A	G	A	Exon 1	-	29.2	Pathogenic	missense	rs59285727	0.5	not reported	Infantile	not reported	Sanger	not reported	M	Middle East European	24427505
2A	p.Arg239His	17:44913332	R	c.716G>A	G	A	Exon 4	-	29.2	NA	missense	rs59565950	0.4	not reported	Infantile	not reported	Sanger	not reported	M	Middle East European	24427505
C-term	p.Arg416Trp	17:44908074	R	c.1246C>T	C	T	Exon 8	12 nt before	24	Uncertain_significance	missense	rs121909717	14	not reported	Adult	not reported	WES	not reported	F	not reported	24742911
2B	p.Glu312*	17:44911428		c.934G>T	G	T	Exon 6	-	43	NA	nonsense	rs763868966	67	not reported	Adult	not reported	Sanger	blood	M	Asiatic	24755947
2B	p.Asp360Asn	17:44911285	D	c.1078G>A	G	A	Exon 6	-	32	NA	missense		24	not reported	Adult	not reported	not reported	not reported	M	not reported	25410460
2B	p.Ala267Pro	17:44911778	A	c.799G>C	G	C	Exon 5	-	28.1	NA	missense	rs797044581	30	not reported	Adult	De novo	not reported	not reported	F	not reported	25422405
2A	p.Arg239His	17:44913332	R	c.716G>A	G	A	Exon 4	-	29.2	NA	missense	rs59565950	0.33	not reported	Infantile	De novo	Sanger	blood	M	not reported	25584279
C-term	p.Ser393Arg	17:44908144	S	c.1179C>G	C	G	Exon 8	8 nt after	23.6	NA	missense		50	not reported	Adult	not reported	Sanger	not reported	M	Asiatic	25828773
C-term	p.Asn386Ser	17: 44910629	N	c.1157A>G	A	G	Exon 7	-	17.6	Pathogenic	missense	rs61726471	72	not reported	Adult	not reported	Sanger	not reported	M	not reported	25982497
1B	p.Asp128Asn	17:44915104	D	c.382G>A	G	A	Exon 1	-	25	NA	missense	rs267607509	52	Type II	Adult	not reported	Sanger	blood	M	Afro-american	25997626
2B	p.Asp284Tyr	17:44911728	D	c.850G>T	G	T	Exon 5	-	28.6	NA	missense		59	Type II	Adult	not reported	not reported	not reported	F	not reported	26023202
2B	p.Arg276Cys	17:44911751	R	c.826C>T	C	T	Exon 5	-	33	NA	missense	rs868387526	79	Type II	Adult	not reported	not reported	not reported	M	not reported	26023202
C-term	p.Ser385Cys	17: 44910632	S	c.1154C>G	C	G	Exon 7	-	29.3	Pathogenic/Likely pathogenic	missense	rs797044590	67	not reported	Adult	not reported	not reported	not reported	M	not reported	26285664
2B	p.Leu346Ser	17:44911326	L	c.1037T>C	T	C	Exon 6	-	32	NA	missense		64	not reported	Adult	not reported	not reported	not reported	F	not reported	26285664
C-term	p.Ser398Phe	17:44908127	S	c.1193C>T	C	T	Exon 8	-	22.7	NA	missense	rs267607508	43	Type II	Adult	De novo	Sanger	not reported	F	not reported	26396075
C-term	p.Ser398Phe	17:44908127	S	c.1193C>T	C	T	Exon 8	-	22.7	NA	missense	rs267607508	45	not reported	Adult	not reported	not reported	not reported	F	not reported	26478912
1B	p.Leu123Pro	17:44915119	L	C.368T>C	T	C	Exon 1	-	25.7	Likely_pathogenic	missense		50	not reported	Adult	not reported	not reported	not reported	M	not reported	26478912
2B	p.Glu373Ala	17:44911244	E	c.1118 A>C	A	C	Exon 6	-	32	NA	missense	rs797044589	34	not reported	Adult	not reported	not reported	not reported	F	not reported	26478912
2B	p.Glu371Gln	17:44911251	E	c.1111 G>C	G	C	Exon 6	-	29.6	not_provided	missense	rs267607526	0.9	not reported	Infantile	not reported	not reported	not reported	M	not reported	26478912
2B	p.Glu362Gln	17:44911279	E	c.1084G>C	G	C	Exon 6	-	32	NA	missense		5	not reported	Juvenile	not reported	not reported	not reported	F	not reported	26478912
1A	p.Asn77Ser	17:44915256	N	c.230A>G	A	G	Exon 1	-	25.6	Likely_benign	missense	rs57590980	0.5	not reported	Infantile	not reported	not reported	not reported	F	not reported	26478912
1A	p.Asn77Ser	17:44915256	N	c.230A>G	A	G	Exon 1	-	25.6	Likely_benign	missense	rs57590980	0.1	not reported	Infantile	not reported	not reported	not reported	M	not reported	26478912
1A	p.Asn77Ser	17:44915256	N	c.230A>G	A	G	Exon 1	-	25.6	Likely_benign	missense	rs57590980	1	not reported	Infantile	not reported	not reported	not reported	F	not reported	26478912
1A	p.Arg88Cys	17:44915224	R	c.262C>T	C	T	Exon 1	-	32	NA	missense	rs61622935	0.8	not reported	Infantile	not reported	not reported	not reported	M	not reported	26478912
1A	p.Arg88Cys	17:44915224	R	c.262C>T	C	T	Exon 1	-	32	NA	missense	rs61622935	2	not reported	Infantile	not reported	not reported	not reported	M	not reported	26478912
1A	p.Arg88Cys	17:44915224	R	c.262C>T	C	T	Exon 1	-	32	NA	missense	rs61622935	10	not reported	Juvenile	not reported	not reported	not reported	M	not reported	26478912
1A	p.Arg79Leu	17:44915250	R	c.236G>T	C	T	Exon 1	-	24.3	NA	missense	rs59285727	0.5	not reported	Infantile	not reported	not reported	not reported	M	not reported	26478912
1A	p.Arg79His	17:44915251	R	c.236G>A	G	A	Exon 1	-	27.6	Pathogenic	missense	rs59285727	0.5	not reported	Infantile	not reported	not reported	not reported	F	not reported	26478912
1A	p.Arg79His	17:44915251	R	c.236G>A	G	A	Exon 1	-	27.6	Pathogenic	missense	rs59285727	0.4	not reported	Infantile	not reported	not reported	not reported	F	not reported	26478912
1A	p.Arg79His	17:44915251	R	c.236G>A	G	A	Exon 1	-	27.6	Pathogenic	missense	rs59285727	1	not reported	Infantile	not reported	not reported	not reported	F	not reported	26478912
1A	p.Arg79His	17:44915251	R	c.236G>A	G	A	Exon 1	-	27.6	Pathogenic	missense	rs59285727	0.01	not reported	Infantile	not reported	not reported	not reported	F	not reported	26478912
1A	p.Arg79Gly	17: 44915252	R	c.235C>G	C	G	Exon 1	-	29.2	Pathogenic	missense	rs59793293	0.25	not reported	Infantile	not reported	not reported	not reported	F	not reported	26478912
1A	p.Arg79Cys	17:44915251	R	c.235C>T	C	T	Exon 1	-	26.3	Pathogenic	missense	rs59793293	4	not reported	Juvenile	not reported	not reported	not reported	F	not reported	26478912
1A	p.Arg79Cys	17:44915251	R	c.235C>T	C	T	Exon 1	-	26.3	Pathogenic	missense	rs59793293	0.5	not reported	Infantile	not reported	not reported	not reported	F	not reported	26478912
C-term	p.Arg416Trp	17:44908074	R	c.1246C>T	C	T	Exon 8	12 nt before	24	Uncertain_significance	missense	rs121909717	14	not reported	Adult	not reported	not reported	not reported	M	not reported	26478912
C-term	p.Arg416Trp	17:44908074	R	c.1246C>T	C	T	Exon 8	12 nt before	24	Uncertain_significance	missense	rs121909717	6	not reported	Juvenile	not reported	not reported	not reported	M	not reported	26478912
C-term	p.Arg416Trp	17:44908074	R	c.1246C>T	C	T	Exon 8	12 nt before	24	Uncertain_significance	missense	rs121909717	16	not reported	Adult	not reported	not reported	not reported	F	not reported	26478912
2B	p.Arg270_Ala272del			c.808_816del			Exon 5	-	NA	NA	in-frame deletion		0.15	not reported	Infantile	not reported	not reported	not reported	not reported	not reported	26478912
2B	p.Arg258Pro	17:44913275	R	c.773G>C	G	C	Exon 4	8 nt before	25.7	NA	missense	rs61726468	0.01	not reported	Infantile	not reported	not reported	not reported	M	not reported	26478912
2A	p.Arg239Pro	17: 44913333	R	c.716G>C	G	C	Exon 4	-	29.6	not_provided	missense	rs59565950	1.5	not reported	Infantile	not reported	not reported	not reported	M	not reported	26478912
2A	p.Arg239His	17:44913332	R	c.716G>A	G	A	Exon 4	-	29.2	NA	missense	rs59565950	0.25	not reported	Infantile	not reported	not reported	not reported	F	not reported	26478912
2A	p.Arg239His	17:44913332	R	c.716G>A	G	A	Exon 4	-	29.2	NA	missense	rs59565950	0.01	not reported	Infantile	not reported	not reported	not reported	F	not reported	26478912
2A	p.Arg239Cys	17:44913333	R	c.715C>T	C	T	Exon 4	-	32	Pathogenic	missense	rs58064122	0.5	not reported	Infantile	not reported	not reported	not reported	M	not reported	26478912
2A	p.Arg239Cys	17:44913333	R	c.715C>T	C	T	Exon 4	-	32	Pathogenic	missense	rs58064122	1.5	not reported	Infantile	not reported	not reported	not reported	F	not reported	26478912
2A	p.Arg239Cys	17:44913333	R	c.715C>T	C	T	Exon 4	-	32	Pathogenic	missense	rs58064122	7	not reported	Juvenile	not reported	not reported	not reported	F	not reported	26478912
2A	p.Arg239Cys	17:44913333	R	c.715C>T	C	T	Exon 4	-	32	Pathogenic	missense	rs58064122	1.9	not reported	Infantile	not reported	not reported	not reported	F	not reported	26478912
L1	p.Arg105Trp	17:44915173	R	c.313C>T	C	T	Exon 1	-	25.2	Uncertain_significance	missense	rs139838162	6	not reported	Juvenile	not reported	not reported	not reported	F	not reported	26478912
N-term	p.Arg66Gly	17:44915291	R	c.196C>G	C	G	Exon 1	-	26	NA	missense		50	not reported	Adult	not reported	not reported	not reported	F	not reported	26486671
2B	p.Glu312Lys	17: 44911429	E	c.934G>A	G	A	Exon 6	-	29.6	Uncertain_significance	missense	rs763868966	0.9	not reported	Infantile	De novo	not reported	blood	M	European	26719496
1A	p.Asp78Tyr	17:44915255	D	c.232G>T	G	T	Exon 1	-	26.9	Pathogenic	missense		7	not reported	Juvenile	De novo	not reported	not reported	F	not reported	26743065
1A	p.Arg88Cys	17:44915224	R	c.262C>T	C	T	Exon 1	-	32	NA	missense	rs61622935	4.1	Type II	Juvenile	Inherited	not reported	not reported	M	not reported	26743065
1A	p.Arg88Cys	17:44915224	R	c.262C>T	C	T	Exon 1	-	32	NA	missense	rs61622935	32	Type II	Adult	not reported	not reported	not reported	F	not reported	26743065
2B	p.Arg270Pro	17:44911769	R	c.809G>C	G	C	Exon 5	-	28.2	NA	missense		25	Type II	Adult	not reported	not reported	not reported	F	not reported	26914930
2B	p.Leu264Pro	17:44911786	L	c.791_792delTGinsCT	TG	CT	Exon 5	-	32	NA	missense	rs797044579	33	Type II	Adult	not reported	not reported	not reported	F	not reported	27402089
N-term	p.Glu69Lys	17:44915281	E	c.205G>A	G	A	Exon 1	-	27.2	NA	missense	rs797044570	3	Type I	Juvenile	not reported	not reported	not reported	F	not reported	27402089
2A	p.Arg239Cys	17:44913333	R	c.715C>T	C	T	Exon 4	-	32	Pathogenic	missense	rs58064122	2	Type II	Infantile	not reported	not reported	not reported	M	not reported	27402089
2B	p.Arg376Trp	17:44911236	R	c.1126C>T	C	T	Exon 6	2 nt before	33	Uncertain_significance	missense	rs267607512	0.5	not reported	Infantile	De novo	NGS	not reported	M	European	27648269
1A	p.Ile84Phe	17-44915237	I	c.250A>T	A	T	Exon 1	-	25.4	NA	missense		0.9	not reported	Infantile	De novo	NGS	blood	M	Asiatic	27779215
C-term	p.Arg416Trp	17:44908074	R	c.1246C>T	C	T	Exon 8	12 nt before	24	Uncertain_significance	missense	rs121909717	28	not reported	Adult	not reported	Sanger	blood	F	not reported	27814755
C-term	p.Arg416Trp	17:44908074	R	c.1246C>T	C	T	Exon 8	12 nt before	24	Uncertain_significance	missense	rs121909717	8	not reported	Juvenile	Inherited	Sanger	blood	F	not reported	27814755
C-term	p.Met415Ile	17:44908076	M	c.1245G>A	G	A	Exon 8	-	21.8	Likely_pathogenic	missense		33	not reported	Adult	not reported	Sanger	blood	F	European	28360791
C-term	p.Met415Ile	17:44908076	M	c.1245G>A	G	A	Exon 8	-	21.8	Likely_pathogenic	missense		35	not reported	Adult	Inherited	Sanger	blood	M	European	28360791
C-term	p.Met415Ile	17:44908076	M	c.1245G>A	G	A	Exon 8	-	21.8	Likely_pathogenic	missense		55.1	not reported	Adult	not reported	Sanger	blood	F	European	28360791
1B	p.Leu123Pro	17:44915119	L	C.368T>C	T	C	Exon 1	-	25.7	Likely_pathogenic	missense		45	Type II	Adult	not reported	not reported	not reported	F	Asiatic	28448978
2B	p.Gly301Asp	17:44911676	G	c.902G>A	G	A	Exon 5	5 nt before	26.5	NA	missense		51	Type II	Adult	not reported	not reported	not reported	F	Asiatic	28448978
C-term	p.Asn386Ser	17: 44910629	N	c.1157A>G	A	G	Exon 7	-	17.6	Pathogenic	missense	rs61726471	63	Type II	Adult	not reported	not reported	not reported	M	Asiatic	28448978
C-term	p.Asn386Ser	17: 44910629	N	c.1157A>G	A	G	Exon 7	-	17.6	Pathogenic	missense	rs61726471	59	Type II	Adult	not reported	not reported	not reported	M	Asiatic	28448978
1A	p.Asn102Lys	17:44915181	N	c.306G>C/T?	G		Exon 1	-	22.6	NA	missense		66	Type II	Adult	not reported	not reported	not reported	F	Asiatic	28448978
C-term	p.Arg416Trp	17:44908074	R	c.1246C>T	C	T	Exon 8	12 nt before	24	Uncertain_significance	missense	rs121909717	38	Type II	Adult	not reported	not reported	not reported	M	Asiatic	28448978
C-term	p.Arg416Trp	17:44908074	R	c.1246C>T	C	T	Exon 8	12 nt before	24	Uncertain_significance	missense	rs121909717	45	Type II	Adult	not reported	not reported	not reported	M	Asiatic	28448978
C-term	p.Arg416Trp	17:44908074	R	c.1246C>T	C	T	Exon 8	12 nt before	24	Uncertain_significance	missense	rs121909717	45	Type II	Adult	not reported	not reported	not reported	M	not reported	28448978
2B	p.Ala268Asp	17:44911774	A	c.803C>A	C	A	Exon 5	-	32	NA	missense	rs797044582	30	Type II	Adult	not reported	not reported	not reported	M	not reported	28448978
2A	p.Ala244Val	17:44913317	A	c.731C>T	C	T	Exon 4	-	25.2	NA	missense	rs61497286	32	Type II	Adult	not reported	not reported	not reported	F	Asiatic	28448978
1B	Arg126-Leu127dup	17:44915106		c.380_385dupGCGGCT			Exon 1	-	NA	NA	in-frame insertion	rs797044576	22	Type II	Juvenile	not reported	not reported	not reported	M	Asiatic	28448978
1B	Arg124-Leu125insGlu			c.370_371insGAG			Exon 1	-	NA	NA	in-frame insertion		46	Type II	Adult	not reported	not reported	not reported	F	not reported	28448978
2A	p.Ala244Val	17:44913317	A	c.731C>T	C	T	Exon 4	-	25.2	NA	missense	rs61497286	34	not reported	Adult	not reported	not reported	not reported	F	not reported	28681773
2A	p.Glu243dup		E	c.726_728dupAGG			Exon 4	-	NA	NA	in-frame insertion		22	not reported	Adult	De novo	not reported	not reported	F	Asiatic	28690862
1B	p.Asp128Asn	17:44915104	D	c.382G>A	G	A	Exon 1	-	25	NA	missense	rs267607509	68	Type II	Adult	not reported	Sanger	blood	M	not reported	28882119
2B	p.Ile363Val	17:44911276	I	c.1087A>G	A	G	Exon 6	-	32	Pathogenic	missense		3	Type II	Juvenile	De novo	not reported	not reported	F	not reported	29057636
1B	p.Glu207Val	17:44913428	E	c.620A>T	A	T	Exon 4	2 nt after	33	NA	missense	rs1555574517	52	not reported	Adult	not reported	WES	not reported	M	not reported	29095329
N-term	p.Glu69Lys	17:44915281	E	c.205G>A	G	A	Exon 1	-	27.2	NA	missense	rs797044570	1.8	not reported	Infantile	not reported	Sanger	not reported	M	not reported	29191363
2B	p.Phe261_Thr302del			c.781-111_907-22delinsACAACTGTGAC			Exon 5	-t applicable	NA	Pathogenic	whole exon deletion		1.5	Type I	Infantile	De novo	WES	not reported	M	not reported	29253910
2B	p.Phe261_Thr302del			c.781-111_907-22delinsACAACTGTGAC			Exon 5	-t applicable	NA	Pathogenic	whole exon deletion		2.9	Type I	Infantile	De novo	WES	not reported	M	not reported	29253910
1A	p.Val87Phe	17: 44915228	V	c.259G>T	G	T	Exon 1	-	25.2	Uncertain_significance	missense	rs267607518	not reported	not reported	not reported	De novo	NGS	not reported	M	Asiatic	29339051
1A	p.Met73Thr	17: 44915269	M	c.218T>C	T	C	Exon 1	-	23.6	Pathogenic	missense	rs61060395	not reported	not reported	Juvenile	De novo	NGS	not reported	M	Asiatic	29339051
1B	p.Glu210Lys	17:44913420	E	c.628G>A	G	A	Exon 4	-	28.6	NA	missense	rs57661783	58	not reported	Adult	not reported	not reported	not reported	F	Asiatic	29443213
C-term	p.Asn386Ser	17: 44910629	N	c.1157A>G	A	G	Exon 7	-	17.6	Pathogenic	missense	rs61726471	62	not reported	Adult	not reported	not reported	not reported	M	Asiatic	29443213
1A	p.Arg70Trp	17:44915278	R	c.208C>T	C	T	Exon 1	-	25.5	Conflicting_classifications_of_pathogenicity	missense	rs60343255	64	not reported	Adult	not reported	not reported	not reported	F	Asiatic	29443213
2B	p.Arg258His	17: 44913277	R	c.772C>T	C	T	Exon 4	9 nt before	26.1	Pathogenic	missense	rs797044578	60	not reported	Adult	not reported	not reported	not reported	M	Asiatic	29443213
1A	p.Phe80Ser	17:44915247	F	c.239T>C	T	C	Exon 1	-	31	NA	missense	rs797044572	0.1	not reported	Infantile	De novo	Sanger	not reported	M	not reported	29573842
2B	p.Leu369Pro	17:44911257	L	c.1106T>C	T	C	Exon 6	-	32	NA	missense		0.01	not reported	Infantile	De novo	Sanger	blood	M	European	29801191
1A	p.Arg88Cys	17:44915224	R	c.262C>T	C	T	Exon 1	-	32	NA	missense	rs61622935	9	not reported	Juvenile	not reported	Sanger	not reported	F	not reported	29911736
2B	p.Arg258Cys	17:44913276	R	c.772C>T	C	T	Exon 4	9 nt before	26.1	Uncertain_significance	missense	rs797044578	6	not reported	Juvenile	not reported	Sanger	not reported	M	not reported	29911736
1A	p.Arg88Cys	17:44915224	R	c.262C>T	C	T	Exon 1	-	32	NA	missense	rs61622935	1	Type II	Infantile	not reported	Sanger	not reported	F	not reported	30037922
2B	p.Arg330Pro	17:44911373	R	c.989G>C	G	C	Exon 6	-	32	NA	missense	rs983143417	8	not reported	Juvenile	not reported	WES	not reported	F	not reported	30046660
C-term	p.Arg430His (delta)		R	c.1289G>A	G	A	Exon 9	-	16.53	NA	missense		32	not reported	Adult	not reported	WES	not reported	not reported	not reported	30048824
1A	p.Arg79His	17:44915251	R	c.236G>A	G	A	Exon 1	-	27.6	Pathogenic	missense	rs59285727	1.2	not reported	Infantile	not reported	Sanger	not reported	M	not reported	30134051
1A	p.Arg79His	17:44915251	R	c.236G>A	G	A	Exon 1	-	27.6	Pathogenic	missense	rs59285727	7	not reported	Juvenile	not reported	WES	not reported	M	not reported	30134051
C-term	p.Arg416Trp	17:44908074	R	c.1246C>T	C	T	Exon 8	12 nt before	24	Uncertain_significance	missense	rs121909717	3	not reported	Juvenile	De novo	Sanger	blood	F	Asiatic	30213442
1A	p.Arg88Cys	17:44915224	R	c.262C>T	C	T	Exon 1	-	32	NA	missense	rs61622935	3	not reported	Juvenile	not reported	Sanger	not reported	M	not reported	30275131
C-term	p.Arg430His (delta)		R	c.1289G>A	G	A	Exon 9	-	16.53	NA	missense		43	not reported	Adult	Inherited	WES	not reported	M	not reported	30355306
2A	p.Tyr242Asn	17:44913325	Y	c.724T>A	T	A	Exon 4	-	28.9	NA	missense	rs60551555	20	not reported	Adult	Inherited	Sanger	not reported	M	not reported	30363563
2A	p.Tyr242Asn	17:44913325	Y	c.724T>A	T	A	Exon 4	-	28.9	NA	missense	rs60551555	30	not reported	Adult	not reported	Sanger	not reported	F	not reported	30363563
1A	p.Arg88Cys	17:44915224	R	c.262C>T	C	T	Exon 1	-	32	NA	missense	rs61622935	6	not reported	Juvenile	not reported	Sanger	not reported	F	not reported	30628038
2B	p.Lys260Gln	17:44913271	K	c.778A>C	A	C	Exon 4	3 nt before	32	NA	missense		25	not reported	Adult	Inherited	Sanger	not reported	F	European	30755773
1B	p.Asp128Asn	17:44915104	D	c.382G>A	G	A	Exon 1	-	25	NA	missense	rs267607509	64	not reported	Adult	not reported	Sanger	formalin-fixed, paraffin-embedded brain tissue	F	not reported	30942895
N-term	p.Gly18Val	17:44915434	G	c.53G>T	G	T	Exon 1	-	2.23	NA	missense	rs1354251613	not reported	Type II	Adult	Inherited	WES	blood	F	European	31004048
N-term	p.Gly18Val	17:44915434	G	c.53G>T	G	T	Exon 1	-	2.23	NA	missense	rs1354251613	44	Type II	Adult	Inherited	WES	blood	F	European	31004048
C-term	p.Met432Argfs*12			c.1290_1299delTGTGA			Exon 9	5 nt before	NA	NA	frameshift		15	not reported	Adult	not reported	Sanger	not reported	M	European	31039531
2B	p.Leu359Pro	17:44911286	L	c.1076T>C	T	C	Exon 6	-	32	NA	missense	rs267607511	49	not reported	Adult	not reported	Sanger	not reported	M	European	31039531
C-term	p.Asn386Ser	17: 44910629	N	c.1157A>G	A	G	Exon 7	-	17.6	Pathogenic	missense	rs61726471	43	not reported	Adult	not reported	Sanger	not reported	F	European	31039531
C-term	p.Arg416Trp	17:44908074	R	c.1246C>T	C	T	Exon 8	12 nt before	24	Uncertain_significance	missense	rs121909717	not reported	not reported	Juvenile	not reported	Sanger	not reported	M	European	31039531
2B	p.Leu353Pro	17: 44911293	L	c.1058T>C	T	C	Exon 6	-	32	Likely_pathogenic	missense	rs267607515	0.25	not reported	Infantile	De novo	not reported	not reported	F	not reported	31455510
1A	p.Met74Thr	17:44915265	M	c.221T>C	T	C	Exon 1	-	22.7	NA	missense	rs267607504	56	not reported	Adult	not reported	WES	blood	M	Asiatic	31611638
2B	p.Asp360Asn	17:44911285	D	c.1078G>A	G	A	Exon 6	-	32	NA	missense		14	not reported	Adult	not reported	WES	blood	F	Asiatic	31611638
C-term	p.Asn386Ser	17: 44910629	N	c.1157A>G	A	G	Exon 7	-	17.6	Pathogenic	missense	rs61726471	61	not reported	Adult	not reported	WES	blood	M	Asiatic	31611638
1A	p.Arg70Trp	17:44915278	R	c.208C>T	C	T	Exon 1	-	25.5	Conflicting_classifications_of_pathogenicity	missense	rs60343255	65	not reported	Adult	not reported	WES	blood	M	Asiatic	31611638
2B	p.Arg276Leu	17:44911750	R	c.827G>T	G	T	Exon 5	-	32	NA	missense	rs121909719	not reported	not reported	not reported	not reported	WES	blood	F	Asiatic	31611638
2B	p.Arg258Cys	17:44913276	R	c.772C>T	C	T	Exon 4	9 nt before	26.1	Uncertain_significance	missense	rs797044578	55	not reported	Adult	not reported	WES	blood	M	Asiatic	31611638
2B	p.Ala358Thr	17:42988659	A	c.1072G>A	G	A	Exon 6	-	31	NA	missense		55	Type II	Adult	not reported	not reported	not reported	M	not reported	31744992
1A	p.Met73Ile	17:44915268	M	c.219G>C	G	C	Exon 1	-	23.1	NA	missense		49	not reported	Adult	not reported	Sanger	blood	F	European	31781017
1A	p.Arg79His	17:44915251	R	c.236G>A	G	A	Exon 1	-	27.6	Pathogenic	missense	rs59285727	0.7	not reported	Infantile	De novo	not reported	not reported	M	not reported	31942421
1A	p.Arg70Trp	17:44915278	R	c.208C>T	C	T	Exon 1	-	25.5	Conflicting_classifications_of_pathogenicity	missense	rs60343255	58	not reported	Adult	not reported	NGS	not reported	F	Asiatic	31952467
C-term	p.Arg430His (delta)		R	c.1289G>A	G	A	Exon 9	-	16.53	NA	missense		40	Type II	Adult	Inherited	Sanger	not reported	not reported	not reported	32126152
C-term	p.Arg430Arg (delta)		R	c.1290C>A	C	A	Exon 9	-	NA	NA	synonymous		10	Type II	Juvenile	Inherited	Sanger	not reported	F	not reported	32126152
C-term	p.Arg430Arg (delta)		R	c.1290C>A	C	A	Exon 9	-	NA	NA	synonymous		not reported	Type II	Adult	not reported	Sanger	not reported	M	not reported	32126152
2A	p.Arg239Cys	17:44913333	R	c.715C>T	C	T	Exon 4	-	32	Pathogenic	missense	rs58064122	2	not reported	Infantile	not reported	not reported	not reported	F	Asiatic	32143223
1A	p.Asn77Asp	17:44915258	N	c.229A>G	A	G	Exon 1	-	26.9	Uncertain_significance	missense		0.7	not reported	Infantile	De novo	NGS	not reported	M	not reported	32144715
C-term	p.Asn386Ser	17: 44910629	N	c.1157A>G	A	G	Exon 7	-	17.6	Pathogenic	missense	rs61726471	53	not reported	Adult	not reported	not reported	not reported	F	not reported	32223977
2B	p.Arg376Gln	17:44911236	R	c.1127G>A	G	A	Exon 6	1 nt before	37	NA	missense		57	not reported	Adult	not reported	not reported	not reported	M	not reported	32223977
N-term	p.Arg66Gln	17:44915289	R	c.197G>A (homoz)	G	A	Exon 1	-	25.8	NA	missense	rs797044569	16	Type II	Adult	Inherited	Sanger	not reported	M	Asiatic	32374915
1B	p.His204Arg	17:44913735	H	c.611A>G	A	G	Exon 3	8 nt before	29.5	NA	missense		51	Type II	Adult	not reported	Sanger	not reported	M	not reported	32417628
1B	p.His204Arg	17:44913735	H	c.611A>G	A	G	Exon 3	8 nt before	29.5	NA	missense		59	Type II	Adult	not reported	Sanger	not reported	M	not reported	32417628
1B	p.Glu206Ala	17:44913729	E	c.617A>C	A	C	Exon 3	2 nt before	33	NA	missense		40	not reported	Adult	not reported	not reported	not reported	M	Asiatic	32775528
2A	p.Arg239Gly	17: 44913334	R	c.715C>G	C	G	Exon 4	-	29.2	Uncertain_significance	missense	rs58064122	32	not reported	Adult	not reported	not reported	not reported	F	not reported	32917798
2B	p.Arg276Leu	17:44911750	R	c.827G>T	G	T	Exon 5	-	32	NA	missense	rs121909719	35	Type II	Adult	not reported	not reported	not reported	F	Asiatic	33134518
2B	p.Glu362Lys	17:44911279	E	c.1084G>A	G	A	Exon 6	-	32	NA	missense		0.25	Type II	Infantile	De novo	not reported	not reported	F	not reported	33395615
2B	p.Glu362Lys	17:44911279	E	c.1084G>A	G	A	Exon 6	-	32	NA	missense		0.25	Type II	Infantile	De novo	not reported	not reported	F	not reported	33395615
1B	p.Glu206Lys	17:44913729	E	c.616G>A	G	A	Exon 3	3 nt before	33	NA	missense		70	not reported	Adult	not reported	NGS	blood	M	not reported	34012265
N-term	p.Arg66Gln	17:44915289	R	c.197G>A	G	A	Exon 1	-	25.8	NA	missense	rs797044569	59	not reported	Adult	not reported	NGS	blood	M	not reported	34012265
2B	p.Ala364Val	17:44911271	A	c.1091C>T	C	T	Exon 6	-	32	NA	missense	rs267607503	45	not reported	Adult	not reported	NGS	blood	M	not reported	34012265
2B	p.Glu320Lys	17:44911405	E	c.972G>A	G	A	Exon 6	-	32	NA	missense		45	not reported	Adult	not reported	Sanger	not reported	M	not reported	34039724
C-term	p.Asn386Ser	17: 44910629	N	c.1157A>G	A	G	Exon 7	-	17.6	Pathogenic	missense	rs61726471	45	not reported	Adult	not reported	Sanger	not reported	F	not reported	34046764
C-term	p.Thr412Ile	17:44908085	T	c.1235C>T	C	T	Exon 8	-	22.5	Benign/Likely_benign	missense	rs1597853099	31	not reported	Adult	De novo	WES	blood	M	not reported	34109421
1A	p.Glu72Lys	17:44915272	E	c.214G>A	G	A	Exon 1	-	23.8	NA	missense	rs267607523	10	not reported	Juvenile	De novo	WES	blood	F	not reported	34109421
2B	p.Arg258Cys	17:44913276	R	c.772C>T	C	T	Exon 4	9 nt before	26.1	Uncertain_significance	missense	rs797044578	1.5	not reported	Infantile	De novo	Sanger	not reported	F	Middle East European	34146839
2A	p.Ser247Phe	17:44913309	S	c.740G>A (homoz)	G	A	Exon 4	-	27.7	NA	missense		68	not reported	Adult	not reported	not reported	not reported	F	Asiatic	34245630
2B	p.Glu374Asp	17:44911241	E	c.1122G>C	G	C	Exon 6	-	27.8	NA	missense		71	not reported	Adult	not reported	not reported	not reported	M	Asiatic	34245630
1B	p.Glu207del		E	c.619-1G>A	G	A	Intron 3/ Exon 4	1 nt before	NA	NA	splicesite		76	not reported	Adult	not reported	not reported	not reported	M	Asiatic	34245630
1A	p.Asp78Asn	17:44915254	D	c.232G>A	G	A	Exon 1	-	27.2	NA	missense	rs797044571	65	not reported	Adult	not reported	not reported	not reported	M	Asiatic	34245630
C-term	p.Asn386Ser	17: 44910629	N	c.1157A>G	A	G	Exon 7	-	17.6	Pathogenic	missense	rs61726471	72	not reported	Adult	not reported	not reported	not reported	M	Asiatic	34245630
1A	p.Asn102Lys	17:44915181	N	c.306G>C/T?	G		Exon 1	-	22.6	NA	missense		65	not reported	Adult	not reported	not reported	not reported	F	Asiatic	34245630
1A	p.Arg70Trp	17:44915278	R	c.208C>T	C	T	Exon 1	-	25.5	Conflicting_classifications_of_pathogenicity	missense	rs60343255	65	not reported	Adult	not reported	not reported	not reported	M	Asiatic	34245630
2B	p.Arg258Cys	17:44913276	R	c.772C>T	C	T	Exon 4	9 nt before	26.1	Uncertain_significance	missense	rs797044578	65	not reported	Adult	not reported	not reported	not reported	M	Asiatic	34245630
1A	p.Arg79His	17:44915251	R	c.236G>A	G	A	Exon 1	-	27.6	Pathogenic	missense	rs59285727	35	Type III	Adult	De novo	WES	not reported	M	not reported	34248569
1B	p.Glu207del		E	c.619-1G>A	G	A	Intron 3/ Exon 4	1 nt before	NA	NA	splicesite		76	not reported	Adult	not reported	Sanger	not reported	M	not reported	34611548
1A	p.Arg79Cys	17:44915251	R	c.235C>T	C	T	Exon 1	-	29.2	Pathogenic	missense	rs59793293	0.5	not reported	Infantile	not reported	not reported	not reported	M	not reported	34692893
C-term	p.Asn386Lys	17:44910628	N	c.1158C>A	C	A	Exon 7	-	24.3	NA	missense		53	Type II	Adult	not reported	WGS	not reported	M	Asiatic	34800814
1A	p.Val87Leu	17:44915227	V	c.259G>C	G	C	Exon 1	-	25.2	not_provided	missense	rs267607518	2	Type I	Infantile	not reported	not reported	not reported	not reported	not reported	34865968
C-term	p.Thr396Ile	17:44908134	T	c.1187T>C	T	C	Exon 8	-	22.5	NA	missense		0.01	Type I	Infantile	not reported	not reported	not reported	not reported	European	34865968
C-term	p.Gly418Val	17:44908068	G	c.1253G>T	G	T	Exon 8	5 nt before	28.3	NA	missense		12	not reported	Juvenile	not reported	Sanger	not reported	not reported	European	34865968
N-term	p.Glu69Lys	17:44915281	E	c.205G>A	G	A	Exon 1	-	27.2	NA	missense	rs797044570	3	not reported	Juvenile	not reported	Sanger	not reported	F	European	34865968
1A	p.Asp78Tyr	17:44915255	D	c.232G>T	G	T	Exon 1	-	26.9	Pathogenic	missense		6	not reported	Juvenile	De novo	Sanger	not reported	F	European	34865968
1A	p.Arg88Ser	17: 44915225	R	c.262C>A	C	A	Exon 1	-	29.4	Pathogenic	missense	rs61622935	0.01	Type I	Infantile	not reported	not reported	not reported	not reported	not reported	34865968
1A	p.Arg88Cys	17:44915224	R	c.262C>T	C	T	Exon 1	-	32	NA	missense	rs61622935	3	Type I	Juvenile	Inherited	not reported	not reported	M	European	34865968
1A	p.Arg79His	17:44915251	R	c.236G>A	G	A	Exon 1	-	27.6	Pathogenic	missense	rs59285727	0.33	Type I	Infantile	not reported	not reported	not reported	M	European	34865968
1A	p.Arg79His	17:44915251	R	c.236G>A	G	A	Exon 1	-	27.6	Pathogenic	missense	rs59285727	1	Type I	Infantile	not reported	not reported	not reported	not reported	European	34865968
1A	p.Arg79Cys	17:44915251	R	c.235C>T	C	T	Exon 1	-	26.3	Pathogenic	missense	rs59793293	0.25	not reported	Infantile	De novo	Sanger	not reported	M	European	34865968
1A	p.Arg79Cys	17:44915251	R	c.235C>T	C	T	Exon 1	-	26.3	Pathogenic	missense	rs59793293	2	not reported	Juvenile	De novo	Sanger	not reported	F	European	34865968
1A	p.Arg79Cys	17:44915251	R	c.235C>T	C	T	Exon 1	-	26.3	Pathogenic	missense	rs59793293	1.5	Type I	Infantile	not reported	not reported	not reported	F	European	34865968
1A	p.Arg79Cys	17:44915251	R	c.235C>T	C	T	Exon 1	-	26.3	Pathogenic	missense	rs59793293	1.4	Type II	Infantile	De novo	not reported	not reported	not reported	European	34865968
2A	p.Arg239Cys	17:44913333	R	c.715C>T	C	T	Exon 4	-	32	Pathogenic	missense	rs58064122	2	not reported	Infantile	not reported	Sanger	not reported	F	European	34865968
2A	p.Arg239Cys	17:44913333	R	c.715C>T	C	T	Exon 4	-	32	Pathogenic	missense	rs58064122	2	not reported	Infantile	not reported	Sanger	not reported	not reported	European	34865968
1A	p.Ala98Pro	17:44915195	A	c.292G>A	G	A	Exon 1	-	23.7	NA	missense		0.9	not reported	Infantile	not reported	Sanger	not reported	not reported	European	34865968
2B	p.Leu346Ser	17:44911326	L	c.1037T>C	T	C	Exon 6	-	32	NA	missense		35	Type II	Adult	not reported	WES	not reported	F	not reported	34928305
1A	p.Arg79His	17:44915251	R	c.236G>A	G	A	Exon 1	-	27.6	Pathogenic	missense	rs59285727	1	not reported	Infantile	Inherited	NGS	blood	M	European	34950187
1A	p.Arg79His	17:44915251	R	c.236G>A	G	A	Exon 1	-	27.6	Pathogenic	missense mosaicism	rs59285727	not reported	not reported	Infantile	not reported	NGS	not reported	F	European	34950187
2B	p.Tyr366Cys	17:44911265	Y	c.1097A>G	A	G	Exon 6	-	33	NA	missense	rs267607502	0.01	not reported	Neonatal	not reported	WES	blood	M	not reported	35003479
1B	p.Glu138_Leu148del			c.412_444del			Exon 1	-	NA	NA	in-frame deletion		42	Type II	Adult	not reported	WES	blood	M	Asiatic	35246666
2B	p.Leu352Val	17:44911309	L	c.1054C>G	C	G	Exon 6	-	26.5	Uncertain_significance	missense		33	not reported	Adult	not reported	Sanger	blood	F	not reported	35363250
N-term	p.Leu58Pro	17:44915314	L	c.173T>C	T	C	Exon 1	-	28	Uncertain_significance	missense		56	not reported	Adult	not reported	WES	not reported	M	not reported	35620133
1A	p.Arg88Cys	17:44915224	R	c.262C>T	C	T	Exon 1	-	32	NA	missense	rs61622935	0.1	Type II	Infantile	De novo	WES	blood	M	not reported	35831840
1A	p.Met73Val	17:44915270	M	c.217A>G	A	G	Exon 1	-	22.5	Pathogenic	missense		1	not reported	Infantile	de novo	WES	not reported	F	Iran	36088400
2B	p.Ile363Thr	17:44911275	I	c.1088T>C	T	C	Exon 6	-	32	NA	missense		49	Type II	Adult	not reported	NGS	not reported	M	not reported	36153801
whole protein	p.Met1_Met432del			NC_000017.11:g.(?_44907347)_(44915486_?)del			Exon 1-9	NA	NA	NA	whole gene deletion		35	Type II	Adult	not reported	NGS	not reported	F	Middle East European	36425948
1A	p.Arg88Cys	17:44915224	R	c.262C>T	C	T	Exon 1	-	32	NA	missense	rs61622935	1	not reported	Infantile	De novo	not reported	not reported	F	not reported	36601294
2B	p.Glu332Lys	17:44911368	E	c.994G>A	G	A	Exon 6	-	29.5	NA	missense	rs267607514	20	not reported	Adult	not reported	Sanger	blood	M	not reported	37197954
N-term	p.Arg66Gln	17:44915289	R	c.197G>A	G	A	Exon 1	-	25.8	NA	missense	rs797044569	82	Type II	Adult	not reported	not reported	not reported	F	not reported	37396762
2B	p.Leu359Pro	17:44911286	L	c.1076T>C	T	C	Exon 6	-	32	NA	missense	rs267607511	23	not reported	Adult	not reported	NGS	not reported	M	not reported	37474302
1B	p.Arg198Trp	17-44913754	R	c.592C>T	C	T	Exon 3	-	25.5	NA	missense		27	not reported	Adult	not reported	not reported	not reported	M	not reported	37495513
1B	p.Arg198Trp	17-44913754	R	c.592C>T	C	T	Exon 3	-	25.5	NA	missense		53	not reported	Adult	not reported	not reported	not reported	M	not reported	37495513
1A	p.Asn77Ser	17:44915256	N	c.230A>G	A	G	Exon 1	-	25.6	Likely_benign	missense	rs57590980	0.25	not reported	Infantile	not reported	not reported	not reported	F	European	37577938
1A	p.Met73Ile	17:44915268	M	c.219G>A	G	A	Exon 1	-	23.1	Likely_pathogenic	missense		61	not reported	Adult	not reported	WES	not reported	F	European	37658208
1A	p.Met73Ile	17:44915268	M	c.219G>A	G	A	Exon 1	-	23.1	Likely_pathogenic	missense		53	not reported	Adult	not reported	not reported	not reported	F	European	37658208
1A	p.Met73Ile	17:44915268	M	c.219G>A	G	A	Exon 1	-	23.1	Likely_pathogenic	missense		48	not reported	Adult	not reported	Sanger	not reported	F	European	37658208
1A	p.Met73Ile	17:44915268	M	c.219G>A	G	A	Exon 1	-	23.1	Likely_pathogenic	missense		57	not reported	Adult	not reported	WES	not reported	M	European	37658208
1A	p.Met73Ile	17:44915268	M	c.219G>A	G	A	Exon 1	-	23.1	Likely_pathogenic	missense		52	not reported	Adult	not reported	Sanger	endometrial biopsy	F	European	37658208
L1	p.Arg105Pro	17:44915173	R	c.314G>C	G	C	Exon 1	-	23.9	NA	missense		30	not reported	Adult	not reported	WES	not reported	M	not reported	37703708
C-term	p.Ser398Tyr	17: 44908128	S	c.1193C>A	C	A	Exon 8	-	22.6	not_provided	missense	rs267607508	*	*	*	*	*	*	*	*	patient from internal database
C-term	p.Ser398Phe	17:44908127	S	c.1193C>T	C	T	Exon 8	-	22.7	NA	missense	rs267607508	*	*	*	*	*	*	*	*	patient from internal database
1B	p.Phe199Cys	17:44913750	F	c.596T>G	T	G	Exon 3	-	31	NA	missense		*	*	*	*	*	*	*	*	patient from internal database
1A	p.Met73Ile	17:44915268	M	c.219G>C	G	C	Exon 1	-	23.1	NA	missense		*	*	*	*	*	*	*	*	patient from internal database
C-term	p.Met432Argfs*12			c.1290_1299delTGTGA			Exon 9	5 nt before	NA	NA	frameshift		*	*	*	*	*	*	*	*	patient from internal database
1B	p.Lys202Lys	17:44913740	K	c.606G>A	G	A	Exon 3	-	13.19	NA	synonymous		*	*	*	*	*	*	*	*	patient from internal database
1A	p.Leu76Pro	17:44915260	L	c.227A>G	A	G	Exon 1	-	28.2	NA	missense		*	*	*	*	*	*	*	*	patient from internal database
2B	p.Leu359Pro	17:44911286	L	c.1076T>C	T	C	Exon 6	-	32	NA	missense	rs267607511	*	*	*	*	*	*	*	*	patient from internal database
1B	p.Leu125_Arg126del			c.373_378delCTGCGG			Exon 1	-	NA	NA	in-frame deletion		*	*	*	*	*	*	*	*	patient from internal database
N-term	p.Gly23Ala	17:44915418	G	c.68C>G	C	G	Exon 1	-	13.36	Likely_benign	missense	rs1469741542	*	*	*	*	*	*	*	*	patient from internal database
1A	p.Glu75Lys	17: 44915264	E	c.223C>T	C	T	Exon 1	-	23.7	NA	missense		*	*	*	*	*	*	*	*	patient from internal database
2B	p.Glu332Lys	17:44911368	E	c.994G>A	G	A	Exon 6	-	29.5	NA	missense	rs267607514	*	*	*	*	*	*	*	*	patient from internal database
2A	p.Glu252Gly	17:44913293	E	c.755A>G	A	G	Exon 4	-	27.8	NA	missense	rs775147532	*	*	*	*	*	*	*	*	patient from internal database
1B	p.Glu205Lys	17:44913732	E	c.613G>A	G	A	Exon 3	6 nt before	24.9	NA	missense	rs267607507	*	*	*	*	*	*	*	*	patient from internal database
2B	p.Asp295Asn	17:44911694	D	c.883G>A	G	A	Exon 5	-	29.3	NA	missense	rs1126642	*	*	*	*	*	*	*	*	patient from internal database
2B	p.Asp295Asn	17:44911694	D	c.883G>A	G	A	Exon 5	-	29.3	NA	missense	rs1126642	*	*	*	*	*	*	*	*	patient from internal database
2B	p.Asp295Asn	17:44911694	D	c.883G>A	G	A	Exon 5	-	29.3	NA	missense	rs1126642	*	*	*	*	*	*	*	*	patient from internal database
2B	p.Asp295Asn	17:44911694	D	c.883G>A	G	A	Exon 5	-	29.3	NA	missense	rs1126642	*	*	*	*	*	*	*	*	patient from internal database
2B	p.Asp295Asn	17:44911694	D	c.883G>A homo	G	A	Exon 5	-	29.3	NA	missense	rs1126642	*	*	*	*	*	*	*	*	patient from internal database
2B	p.Asp295Asn	17:44911694	D	c.883G>A	G	A	Exon 5	-	29.3	NA	missense	rs1126642	*	*	*	*	*	*	*	*	patient from internal database
2B	p.Asp295Asn	17:44911694	D	c.883G>A	G	A	Exon 5	-	29.3	NA	missense	rs1126642	*	*	*	*	*	*	*	*	patient from internal database
2B	p.Asp295Asn	17:44911694	D	c.883G>A	G	A	Exon 5	-	29.3	NA	missense	rs1126642	*	*	*	*	*	*	*	*	patient from internal database
2B	p.Asp295Asn	17:44911694	D	c.883G>A	G	A	Exon 5	-	29.3	NA	missense	rs1126642	*	*	*	*	*	*	*	*	patient from internal database
1A	p.Asn77Ser	17:44915256	N	c.230A>G	A	G	Exon 1	-	25.6	Likely_benign	missense	rs57590980	*	*	*	*	*	*	*	*	patient from internal database
C-term	p.Asn386Ser	17: 44910629	N	c.1157A>G	A	G	Exon 7	-	17.6	Pathogenic	missense	rs61726471	*	*	*	*	*	*	*	*	patient from internal database
2B	p.Asn283Ser	17:44911729	N	c.848A>G homo	A	G	Exon 5	-	19.57	NA	missense	rs201382676	*	*	*	*	*	*	*	*	patient from internal database
1A	p.Arg79His	17:44915251	R	c.236G>A	G	A	Exon 1	-	27.6	Pathogenic	missense	rs59285727	*	*	*	*	*	*	*	*	patient from internal database
1A	p.Arg79His	17:44915251	R	c.236G>A	G	A	Exon 1	-	27.6	Pathogenic	missense	rs59285727	*	*	*	*	*	*	*	*	patient from internal database
1A	p.Arg79His	17:44915251	R	c.236G>A	G	A	Exon 1	-	27.6	Pathogenic	missense	rs59285727	*	*	*	*	*	*	*	*	patient from internal database
1A	p.Arg79Cys	17:44915251	R	c.235C>T	C	T	Exon 1	-	26.3	Pathogenic	missense	rs59793293	*	*	*	*	*	*	*	*	patient from internal database
1A	p.Arg79Cys	17:44915251	R	c.235C>T	C	T	Exon 1	-	26.3	Pathogenic	missense	rs59793293	*	*	*	*	*	*	*	*	patient from internal database
C-term	p.Arg416Trp	17:44908074	R	c.1246C>T	C	T	Exon 8	12 nt before	24	Uncertain_significance	missense	rs121909717	*	*	*	*	*	*	*	*	patient from internal database
C-term	p.Arg416Trp	17:44908074	R	c.1246C>T	C	T	Exon 8	12 nt before	24	Uncertain_significance	missense	rs121909717	*	*	*	*	*	*	*	*	patient from internal database
C-term	p.Arg416Trp	17:44908074	R	c.1246C>T	C	T	Exon 8	12 nt before	24	Uncertain_significance	missense	rs121909717	*	*	*	*	*	*	*	*	patient from internal database
2B	p.Arg376Leu	17:44911236	R	c.1127G>T	G	T	Exon 6	1 nt before	37	NA	missense		*	*	*	*	*	*	*	*	patient from internal database
2B	p.Arg376Leu	17:44911236	R	c.1127G>T	G	T	Exon 6	1 nt before	37	NA	missense		*	*	*	*	*	*	*	*	patient from internal database
2B	p.Arg367Ser	17:44911262	R	c.1101G>C	G	C	Exon 6	-	27.1	NA	missense		*	*	*	*	*	*	*	*	patient from internal database
2B	p.Arg258Cys	17:44913276	R	c.772C>T	C	T	Exon 4	9 nt before	26.1	Uncertain_significance	missense	rs797044578	*	*	*	*	*	*	*	*	patient from internal database
2B	p.Arg258Cys	17:44913276	R	c.772C>T	C	T	Exon 4	9 nt before	26.1	Uncertain_significance	missense	rs797044578	*	*	*	*	*	*	*	*	patient from internal database
2A	p.Arg239Cys	17:44913333	R	c.715C>T	C	T	Exon 4	-	32	Pathogenic	missense	rs58064122	*	*	*	*	*	*	*	*	patient from internal database
2A	p.Arg239Cys	17:44913333	R	c.715C>T	C	T	Exon 4	-	32	Pathogenic	missense	rs58064122	*	*	*	*	*	*	*	*	patient from internal database
C-term	p.Arg416Trp	17:44908074	R	c.1246C>T	C	T	Exon 8	12 nt before	24	Uncertain_significance	missense	rs121909717	18	not reported	Adult	not reported	not reported	not reported	M	not reported	WOS:000338509200013
1A	p.Arg79Cys	17:44915251	R	c.235C>T	C	T	Exon 1	-	29.2	Pathogenic	missense	rs59793293	2	not reported	Infantile	not reported	not reported	not reported	M	not reported	WOS:000460573100010
C-term	p.Asn386Ser	17: 44910629	N	c.1157A>G	A	G	Exon 7	-	17.6	Pathogenic	missense	rs61726471	44	not reported	Adult	not reported	not reported	not reported	M	not reported	WOS:000658030100001
n.a. = not applicable
The Prust's classification, genetic test applied and the source of DNA (here in light grey) were initially recorded but then ultimately removed from further analysis due to the presence of too many missing values.
* individual data derived from patients present in the internal database. Here we report their summary characteristics: In particular the Adult Onset, following Russo's classification, is the most prevalent (70.73% Adult Onset, 14.63% Juvenile and 12.19% are Infantile), with an average age of 32.83 years old. The majority of them are females (53.65% versus 46.34% of males) and with Caucasic origi…

## Sheet: Suppl. Table 3
Supplementary Table S3. Distribution of Arginine (Arg) and non-Arginine (Non-Arg) variants based on the type of onset and inheritance, if reported, with relative partial, total and percentage count
VARIANT	TYPE	INHERITANCE	COUNT	TOTAL	%
ARG	INFANTILE	NOT REPORTED	81	125	45.7875
		DENOVO	43
		INHERITED	1
	JUVENILE	NOT REPORTED	34	59	21.6117
		DENOVO	18
		INHERITED	7
	ADULT	NOT REPORTED	55	71	26.0073
		DENOVO	7
		INHERITED	9
	NOT REPORTED	NOT REPORTED	5	18	6.59341
		DENOVO	12
		INHERITED	1
NON-ARG	INFANTILE	NOT REPORTED	35	78	28.1588
		DENOVO	40
		INHERITED	3
	JUVENILE	NOT REPORTED	12	42	15.1625
		DENOVO	22
		INHERITED	8
	ADULT	NOT REPORTED	106	148	53.4296
		DENOVO	11
		INHERITED	31
	NOT REPORTED	NOT REPORTED	3	9	3.2491
		DENOVO	5
		INHERITED	1
